# Supplementary material for: CF-PPiD technology based on cell-free protein array and proximity biotinylation enzyme for in vitro direct interactome analysis
Source: Sci Rep. 2022 Jun 22;12:10592. doi: 10.1038/s41598-022-14872-w (PMC9217950; doi:10.1038/s41598-022-14872-w)
Supplement: Supplementary file 1 — Supplementary Figures. [file 41598_2022_14872_MOESM1_ESM.xlsx]

## Sheet: Fig.1
		left spot	right spot
	Mdm2	7945.09	11122.7
	RelA	13446.3	18825.1
	Venus	6099.1	5119.25
		AirID-TP53
		left spot	right spot
	Mdm2	8879.33	19102.6
	RelA	22.9444	14.3556
	Venus	11.7778	21.5333
		AirID-IκΒα
		left spot	right spot
	Mdm2	5.01111	9.53333
	RelA	2631.94	4586.29
	Venus	5.72222	5.51111
		AirID
		left spot	right spot
	Mdm2	24.7667	4.94444
	RelA	4.47778	0
	Venus	0.733333	4.75556

## Sheet: Fig.2
			IKZF1	SALL4	VENUS
	Pomalidomide	AirID-CRBN	9112.38	63850.4	24.4556
		AirID-CRBN-YW/AA	19.6389	11.3444	54.7
		AirID	12.7611	10.0167	8.61111
	5HP	AirID-CRBN	1044.12	63908.9	87.7556
		AirID-CRBN-YW/AA	12.3222	5.10556	0.138889
		AirID	10.3056	7.61111	4.87778
	DMSO	AirID-CRBN	341.311	150.878	24.3889
		AirID-CRBN-YW/AA	21.0444	16.1222	8.95556
		AirID	8.42222	33.7167	8.81111
			BRD2	BRD3	BRD4	IKZF1	SALL4	VENUS
	ARV-825	AirID-CRBN	15868.4	6949.89	7532.1	611.356	3758.91	158.783
		AirID-CRBN-YW/AA	86.7167	26.5278	107.539	151.328	45.3556	26.0833
		AirID	13.6222	16.1667	16.0722	101.644	73.2278	7.94444
	DMSO	AirID-CRBN	474.117	501.8	131.306	361.85	391.911	20.0333
		AirID-CRBN-YW/AA	33.2167	117.167	21.1167	65.2556	36.25	28.2111
		AirID	180.461	34.2944	10.3333	92.1278	86.6944	14.5833

## Sheet: Fig3e,f and Supplementary 4a-c
		1x spot		3x spot				Signal
Symbol	Uniprot_ID	Row	Column	Row	Column	Spot_No.	Clone_No.	AirID (1x)	AirID (3x)	AirID-TP53 (1x)	AirID-TP53 (3x)	AirID-IκBα (1x)	AirID-IκBα (3x)
venus		3	5	4	5	1		203	435	267	642	215	493
venus		3	6	4	6	1		158	446	233	555	192	480
mock		3	9	4	9	2		187	463	226	578	177	484
mock		3	10	4	10	2		136	409	215	491	191	435
mock		3	13	4	13	3		267	578	225	544	183	435
mock		3	14	4	14	3		210	419	215	487	144	422
mock		3	17	4	17	4		236	489	218	683	238	481
mock		3	18	4	18	4		244	454	218	444	148	483
mock		3	21	4	21	5		217	577	280	583	215	491
mock		3	22	4	22	5		195	453	223	501	147	359
mock		3	25	4	25	6		159	512	213	756	129	472
mock		3	26	4	26	6		172	453	244	526	188	501
mock		3	29	4	29	7		231	587	307	607	175	579
mock		3	30	4	30	7		140	426	282	507	186	523
mock		3	33	4	33	8		188	1461	254	641	174	544
mock		3	34	4	34	8		164	434	212	539	106	449
mock		3	37	4	37	9		220	485	307	575	229	536
mock		3	38	4	38	9		165	470	186	486	171	489
venus		3	41	4	41	10		183	677	248	656	230	531
venus		3	42	4	42	10		182	500	238	636	218	482
Mdm2	P23804	3	45	4	45	11	Positive control 1	308	525	46478	53619	368	675
Mdm2	P23804	3	46	4	46	11	Positive control 1	247	499	43091	47376	256	600
STK11	Q15831	5	7	6	7	12	1	3906	5794	4824	6403	6444	6459
STK11	Q15831	5	8	6	8	12	1	3912	5739	3526	6279	6870	6811
TRIB3	Q96RU7	5	11	6	11	13	2	1382	2299	2012	3154	1642	1960
TRIB3	Q96RU7	5	12	6	12	13	2	1156	2121	1869	2864	1640	1956
MAPK6	Q16659	5	15	6	15	14	3	260	565	413	679	359	504
MAPK6	Q16659	5	16	6	16	14	3	257	443	336	568	292	463
MAPK14	Q16539-2	5	19	6	19	15	4	307	610	473	862	377	543
MAPK14	Q16539-2	5	20	6	20	15	4	274	512	328	713	278	461
MAPK9	P45984-4	5	23	6	23	16	5	357	569	499	766	358	597
MAPK9	P45984-4	5	24	6	24	16	5	352	511	374	840	344	502
MAPK3	P27361	5	27	6	27	17	6	699	851	1056	2035	1260	1143
MAPK3	P27361	5	28	6	28	17	6	693	979	1198	1538	1035	1022
MAPK1	P28482	5	31	6	31	18	7	352	768	644	1120	507	722
MAPK1	P28482	5	32	6	32	18	7	333	619	688	1048	472	612
MAPK8	P45983-4	5	35	6	35	19	8	250	813	519	902	358	602
MAPK8	P45983-4	5	36	6	36	19	8	265	498	399	658	274	547
CDK4	P11802	5	39	6	39	20	9	1041	2946	1779	2761	1303	2048
CDK4	P11802	5	40	6	40	20	9	1035	1325	1324	2258	1131	1456
CDK6	Q00534	5	43	6	43	21	10	659	1155	1135	1673	699	963
CDK6	Q00534	5	44	6	44	21	10	553	964	1065	1463	689	941
GSK3B	P49841	7	5	8	5	22	11	984	1363	1568	2008	1400	1542
GSK3B	P49841	7	6	8	6	22	11	948	1319	1072	1545	1143	1449
AURKA	O14965	7	9	8	9	23	12	1483	1903	9497	15665	2010	2517
AURKA	O14965	7	10	8	10	23	12	1319	1815	8277	11425	1802	2377
CSNK2A1	P68400	7	13	8	13	24	13	427	1366	817	1341	692	1022
CSNK2A1	P68400	7	14	8	14	24	13	347	698	736	1420	612	951
STK16	O75716	7	17	8	17	25	14	159	722	283	527	224	393
STK16	O75716	7	18	8	18	25	14	229	431	251	552	210	370
MAP2K5	Q13163	7	21	8	21	26	15	350	693	354	801	339	620
MAP2K5	Q13163	7	22	8	22	26	15	298	519	443	666	246	562
MAP2K3	P46734-3	7	25	8	25	27	16	1609	2825	2645	4370	1785	2780
MAP2K3	P46734-3	7	26	8	26	27	16	1364	1990	1880	2784	1556	1917
RAF1	P04049	7	29	8	29	28	17	1117	1795	2389	3307	3922	4574
RAF1	P04049	7	30	8	30	28	17	1102	1624	2261	3072	4206	4454
ARAF	P10398	7	33	8	33	29	18	1485	2430	2436	4414	2821	4053
ARAF	P10398	7	34	8	34	29	18	1278	1996	2227	3796	2365	3175
NEK6	Q9HC98-2	7	37	8	37	30	19	966	2556	1413	3025	1018	1366
NEK6	Q9HC98-2	7	38	8	38	30	19	952	2395	1284	2273	887	1339
LATS2	Q9NRM7	7	41	8	41	31	20	5400	13859	40247	62652	62331	61479
LATS2	Q9NRM7	7	42	8	42	31	20	4784	8481	36868	56988	52407	61557
RelA	Q04206-4	7	45	8	45	32	Positive control 2	294	522	295	711	48915	62656
RelA	Q04206-4	7	46	8	46	32	Positive control 2	214	383	364	709	48810	62717
SRC	P12931	9	7	10	7	33	21	1632	2054	2263	3158	1679	1638
SRC	P12931	9	8	10	8	33	21	1395	1627	1716	2470	1323	1684
FBP2	O00757	9	11	10	11	34	22	1798	2679	2301	3703	2060	2778
FBP2	O00757	9	12	10	12	34	22	1668	1778	1937	3117	1614	1967
CTDSP1	Q9GZU7	9	15	10	15	35	23	810	1346	1532	2369	995	1195
CTDSP1	Q9GZU7	9	16	10	16	35	23	700	1113	1434	1955	817	1148
PNKP	Q96T60	9	19	10	19	36	24	518	1019	1571	2343	3111	4956
PNKP	Q96T60	9	20	10	20	36	24	556	870	1323	2126	2616	4480
PPM1A	P35813-3	9	23	10	23	37	25	205	518	253	525	264	489
PPM1A	P35813-3	9	24	10	24	37	25	204	406	176	578	170	429
CDC25A	P30304	9	27	10	27	38	26	206	513	244	594	157	427
CDC25A	P30304	9	28	10	28	38	26	140	457	178	471	141	367
PTPN11	Q06124	9	31	10	31	39	27	185	477	198	585	175	429
PTPN11	Q06124	9	32	10	32	39	27	150	445	188	458	166	421
PTPN12	Q05209	9	35	10	35	40	28	184	472	233	620	166	485
PTPN12	Q05209	9	36	10	36	40	28	150	457	183	470	211	446
DUSP21	Q9H596	9	39	10	39	41	29	2039	2602	3100	4449	2101	3084
DUSP21	Q9H596	9	40	10	40	41	29	1871	2792	2666	4177	2118	2657
PPP1CA	P62136-3	9	43	10	43	42	30	744	1365	1028	1692	670	1136
PPP1CA	P62136-3	9	44	10	44	42	30	652	1033	897	1631	655	989
PPP1CB	P62140	11	5	12	5	43	31	940	1289	1227	1929	1159	1419
PPP1CB	P62140	11	6	12	6	43	31	940	1087	1239	1900	1003	1302
PPP1R13B	Q96KQ4	11	9	12	9	44	32	368	714	895	1126	2147	3819
PPP1R13B	Q96KQ4	11	10	12	10	44	32	393	586	695	1234	2178	3522
PPP1R16A	Q96I34	11	13	12	13	45	33	281	531	489	871	351	622
PPP1R16A	Q96I34	11	14	12	14	45	33	323	575	397	729	335	513
PPP1R16B	Q96T49	11	17	12	17	46	34	223	598	327	714	275	525
PPP1R16B	Q96T49	11	18	12	18	46	34	209	483	307	489	258	357
PPP2R5E	Q16537	11	21	12	21	47	35	442	673	626	1060	573	891
PPP2R5E	Q16537	11	22	12	22	47	35	376	618	444	942	415	762
PRKAB2	O43741	11	25	12	25	48	36	1094	2023	1742	2866	1376	2167
PRKAB2	O43741	11	26	12	26	48	36	951	1312	1372	1854	981	1816
YWHAZ	P63104	11	29	12	29	49	37	170	486	274	715	206	559
YWHAZ	P63104	11	30	12	30	49	37	212	446	184	642	230	465
SMARCD1	Q96GM5	11	33	12	33	50	38	1143	2034	2294	4042	2186	4135
SMARCD1	Q96GM5	11	34	12	34	50	38	1239	2099	2503	3892	2244	3336
LRIF1	Q5T3J3	11	37	12	37	51	39	977	1551	2486	3381	1996	3169
LRIF1	Q5T3J3	11	38	12	38	51	39	803	1328	2813	3109	2106	3043
SUV39H1	O43463	11	41	12	41	52	40	1587	2111	2862	3642	3283	3907
SUV39H1	O43463	11	42	12	42	52	40	1921	1825	2437	3092	2401	3555
CREBBP	Q92793	13	7	14	7	53	41	175	482	22257	47718	353	554
CREBBP	Q92793	13	8	14	8	53	41	203	480	15749	47686	307	506
EP300	Q09472	13	11	14	11	54	42	216	520	2511	6583	268	549
EP300	Q09472	13	12	14	12	54	42	191	428	2175	5037	198	485
STAT3	P40763-2	13	15	14	15	55	43	543	921	951	1354	754	973
STAT3	P40763-2	13	16	14	16	55	43	512	746	653	1076	653	884
TP53	P04637	13	19	14	19	56	44	296	519	9107	13408	572	792
TP53	P04637	13	20	14	20	56	44	398	620	10367	12111	535	685
IKZF3	Q9UKT9	13	23	14	23	57	45	542	863	777	1366	696	1033
IKZF3	Q9UKT9	13	24	14	24	57	45	683	1097	787	1443	771	1320
ZBTB16	Q05516	13	27	14	27	58	46	350	478	560	930	464	767
ZBTB16	Q05516	13	28	14	28	58	46	305	535	463	868	404	679
KLF4	O43474-1	13	31	14	31	59	47	510	1001	739	2094	501	956
KLF4	O43474-1	13	32	14	32	59	47	485	793	773	1688	480	896
MYC	P01106-2	13	35	14	35	60	48	435	1096	1089	2222	538	947
MYC	P01106-2	13	36	14	36	60	48	436	807	986	1918	459	923
SOX2	P48431	13	39	14	39	61	49	511	1227	1935	3722	747	1251
SOX2	P48431	13	40	14	40	61	49	551	894	1679	2869	758	1088
POU5F1	Q01860	13	43	14	43	62	50	768	2185	1420	2555	1425	2161
POU5F1	Q01860	13	44	14	44	62	50	691	1423	1341	2058	1233	1826
POU6F2	P78424	15	5	16	5	63	51	372	616	741	1043	582	705
POU6F2	P78424	15	6	16	6	63	51	356	611	658	1070	535	736
MEOX2	P50222	15	9	16	9	64	52	550	786	1314	1663	1355	1478
MEOX2	P50222	15	10	16	10	64	52	599	737	1137	1692	1239	1418
REL	Q04864-2	15	13	16	13	65	53	849	1233	1228	2212	62853	62679
REL	Q04864-2	15	14	16	14	65	53	844	1269	1217	1899	63056	62874
RELA	Q04206	15	17	16	17	66	54	382	641	498	873	62834	62349
RELA	Q04206	15	18	16	18	66	54	304	458	459	721	53444	62713
LMO2	P25791-3	15	21	16	21	67	55	521	920	824	1316	698	940
LMO2	P25791-3	15	22	16	22	67	55	505	797	746	1141	616	816
LMO4	P61968	15	25	16	25	68	56	1366	2492	2522	4127	1758	3558
LMO4	P61968	15	26	16	26	68	56	1261	2147	1696	2398	1071	1981
SMAD2	Q15796	15	29	16	29	69	57	567	760	708	1074	559	1101
SMAD2	Q15796	15	30	16	30	69	57	454	666	727	1077	581	789
SMAD3	P84022	15	33	16	33	70	58	326	624	752	1315	463	712
SMAD3	P84022	15	34	16	34	70	58	281	460	620	951	457	679
PIAS2	O75928	15	37	16	37	71	59	517	898	2824	3967	1162	1995
PIAS2	O75928	15	38	16	38	71	59	535	777	2652	3478	1013	1737
TCF4	P15884-3	15	41	16	41	72	60	515	947	1029	1805	671	1247
TCF4	P15884-3	15	42	16	42	72	60	456	880	755	1440	534	1083
RNF4	P78317	17	7	18	7	73	61	223	477	210	474	251	406
RNF4	P78317	17	8	18	8	73	61	227	473	161	368	179	398
TRAF1	Q13077	17	11	18	11	74	62	969	1481	1222	2280	1243	1126
TRAF1	Q13077	17	12	18	12	74	62	1185	1134	1048	2088	967	1094
TRAF2	Q12933	17	15	18	15	75	63	256	351	333	694	310	416
TRAF2	Q12933	17	16	18	16	75	63	215	392	436	617	298	395
TRAF4	Q9BUZ4	17	19	18	19	76	64	967	1462	1780	2891	1252	1816
TRAF4	Q9BUZ4	17	20	18	20	76	64	943	1322	1610	2392	1054	1286
MID2	Q9UJV3-2	17	23	18	23	77	65	568	1114	1101	2057	760	1416
MID2	Q9UJV3-2	17	24	18	24	77	65	812	1639	1115	2427	1099	2411
TRIM8	Q9BZR9	17	27	18	27	78	66	701	1024	1025	1602	777	1432
TRIM8	Q9BZR9	17	28	18	28	78	66	597	1032	893	1496	740	1384
TRIM23	P36406	17	31	18	31	79	67	500	953	687	1346	569	1046
TRIM23	P36406	17	32	18	32	79	67	448	914	644	1251	611	905
TRIM27	P14373	17	35	18	35	80	68	723	1537	1312	2153	899	1544
TRIM27	P14373	17	36	18	36	80	68	680	1059	1394	1759	1013	1503
TRIM42	Q8IWZ5	17	39	18	39	81	69	988	1790	1391	2890	1339	2394
TRIM42	Q8IWZ5	17	40	18	40	81	69	911	1381	1343	2696	1358	2344
TRIM55	Q9BYV6-2	17	43	18	43	82	70	268	462	332	452	279	505
TRIM55	Q9BYV6-2	17	44	18	44	82	70	231	425	402	458	285	497
TRIM63	Q969Q1	19	5	20	5	83	71	417	518	400	681	293	448
TRIM63	Q969Q1	19	6	20	6	83	71	332	644	373	575	258	467
TRIM54	Q9BYV2	19	9	20	9	84	72	558	907	730	1201	509	741
TRIM54	Q9BYV2	19	10	20	10	84	72	482	791	609	1094	432	631
LNX1	Q8TBB1-2	19	13	20	13	85	73	397	807	742	1142	616	810
LNX1	Q8TBB1-2	19	14	20	14	85	73	384	677	648	918	531	744
LNX2	Q8N448	19	17	20	17	86	74	412	702	696	1017	564	842
LNX2	Q8N448	19	18	20	18	86	74	391	692	618	1076	428	755
SIAH1	Q8IUQ4-2	19	21	20	21	87	75	2548	4591	3219	5046	2051	3073
SIAH1	Q8IUQ4-2	19	22	20	22	87	75	2131	2901	3412	4389	2102	2995
KEAP1	Q14145	19	25	20	25	88	76	1141	2079	2294	3574	1948	2739
KEAP1	Q14145	19	26	20	26	88	76	999	1455	1340	2907	1817	2610
DTX2	Q86UW9	19	29	20	29	89	77	809	1599	1511	2389	1853	2588
DTX2	Q86UW9	19	30	20	30	89	77	828	1272	1066	2097	1715	2284
MDM2	Q00987-11	19	33	20	33	90	78	231	574	6972	26063	270	422
MDM2	Q00987-11	19	34	20	34	90	78	228	514	8259	18123	241	442
GMCL1	Q96IK5	19	37	20	37	91	79	1589	2861	1941	3869	1753	3529
GMCL1	Q96IK5	19	38	20	38	91	79	1222	2083	1872	3873	1660	2920
MKRN3	Q13064	19	41	20	41	92	80	304	622	604	1216	452	680
MKRN3	Q13064	19	42	20	42	92	80	230	516	430	845	356	683
LONRF1	Q17RB8	21	7	22	7	93	81	837	1150	793	1459	884	1406
LONRF1	Q17RB8	21	8	22	8	93	81	698	1068	701	1366	727	1172
KCTD9	Q7L273	21	11	22	11	94	82	2738	4605	1991	3968	2045	3294
KCTD9	Q7L273	21	12	22	12	94	82	1851	3323	2275	4152	1317	2580
PFDN1	O60925	21	15	22	15	95	83	228	543	243	654	225	471
PFDN1	O60925	21	16	22	16	95	83	176	394	267	484	182	426
DNAJA3	Q96EY1	21	19	22	19	96	84	1567	1889	1943	3139	2293	3703
DNAJA3	Q96EY1	21	20	22	20	96	84	1289	1594	1728	2727	1885	2795
KRT40	Q6A162	21	23	22	23	97	85	524	878	1020	1826	527	908
KRT40	Q6A162	21	24	22	24	97	85	572	1066	840	1734	580	910
KRT34	O76011	21	27	22	27	98	86	353	630	520	984	389	736
KRT34	O76011	21	28	22	28	98	86	396	636	457	833	328	631
LMNA	P02545	21	31	22	31	99	87	497	945	866	1619	426	1625
LMNA	P02545	21	32	22	32	99	87	439	868	879	1227	475	755
TRIP6	Q15654	21	35	22	35	100	88	205	405	331	596	235	427
TRIP6	Q15654	21	36	22	36	100	88	160	363	314	530	198	452
CRK	P46108	21	39	22	39	101	89	221	455	253	612	260	621
CRK	P46108	21	40	22	40	101	89	149	499	236	551	177	460
DISC1	Q9NRI5-2	21	43	22	43	102	90	958	1746	1922	2924	1463	2141
DISC1	Q9NRI5-2	21	44	22	44	102	90	763	1377	1813	2656	1516	1660
PIN1	Q13526	23	5	24	5	103	91	168	400	214	461	227	396
PIN1	Q13526	23	6	24	6	103	91	152	388	220	451	165	436
EFHC2	Q5JST6	23	9	24	9	104	92	1934	2887	2598	3824	9731	16846
EFHC2	Q5JST6	23	10	24	10	104	92	1596	2721	2469	4527	8697	13390
SSX2IP	Q9Y2D8	23	13	24	13	105	93	930	1167	1076	1727	1166	1244
SSX2IP	Q9Y2D8	23	14	24	14	105	93	712	1015	992	1262	914	1153
CDC42	P60953-1	23	17	24	17	106	94	164	417	239	547	195	441
CDC42	P60953-1	23	18	24	18	106	94	161	354	166	418	212	358
TP53BP2	Q13625-3	23	21	24	21	107	95	307	928	775	15139	3475	43230
TP53BP2	Q13625-3	23	22	24	22	107	95	281	889	855	12941	4239	37952
SCNM1	Q9BWG6	23	25	24	25	108	96	392	731	757	1248	974	1242
SCNM1	Q9BWG6	23	26	24	26	108	96	368	603	611	924	726	899
ATXN1	P54253	23	29	24	29	109	97	1965	2769	2412	4224	2963	4388
ATXN1	P54253	23	30	24	30	109	97	1607	2486	2502	3707	2678	3976
DVL3	Q92997	23	33	24	33	110	98	812	1136	4305	7191	1203	1603
DVL3	Q92997	23	34	24	34	110	98	692	1243	4209	6131	814	1324
TK1	P04183	23	37	24	37	111	99	3253	4058	5189	6542	4380	5200
TK1	P04183	23	38	24	38	111	99	3161	4578	4937	5698	4203	4476
KANK2	Q63ZY3	23	41	24	41	112	100	1683	3580	1789	2970	2340	3889
KANK2	Q63ZY3	23	42	24	42	112	100	1257	2672	1580	2263	2149	3289
NCK2	O43639	25	7	26	7	113	101	217	469	243	541	248	419
NCK2	O43639	25	8	26	8	113	101	171	369	231	526	242	419
CARD9	Q9H257	25	11	26	11	114	102	516	879	661	1078	616	926
CARD9	Q9H257	25	12	26	12	114	102	557	732	628	1065	503	850
GOLGA6L9	A6NEM1	25	15	26	15	115	103	2172	3921	2614	4793	2319	3127
GOLGA6L9	A6NEM1	25	16	26	16	115	103	2267	3373	2753	4649	2490	2758
COPS5	Q92905	25	19	26	19	116	104	359	631	619	915	437	671
COPS5	Q92905	25	20	26	20	116	104	298	564	405	993	382	583
COPS6	Q7L5N1	25	23	26	23	117	105	1004	1342	1291	2099	1013	1530
COPS6	Q7L5N1	25	24	26	24	117	105	1055	1373	1075	2588	1261	1306
SENP1	Q9P0U3	25	27	26	27	118	106	974	1198	4085	6454	3278	3407
SENP1	Q9P0U3	25	28	26	28	118	106	939	1005	3441	4934	2648	2930
SENP2	Q9HC62	25	31	26	31	119	107	553	885	1334	2305	2939	3295
SENP2	Q9HC62	25	32	26	32	119	107	491	909	1150	2067	2579	3390
OTUD3	Q5T2D3	25	35	26	35	120	108	262	448	982	1082	429	705
OTUD3	Q5T2D3	25	36	26	36	120	108	283	365	702	714	455	552
OTUD7B	Q6GQQ9	25	39	26	39	121	109	403	755	789	1544	606	857
OTUD7B	Q6GQQ9	25	40	26	40	121	109	338	624	712	1296	538	881
CYLD	Q9NQC7-2	25	43	26	43	122	110	319	662	633	951	463	758
CYLD	Q9NQC7-2	25	44	26	44	122	110	293	556	440	1142	399	729
USP3	Q9Y6I4	27	5	28	5	123	111	1110	1639	2424	2650	3546	2567
USP3	Q9Y6I4	27	6	28	6	123	111	1382	1585	1817	1797	2734	2671
USP13	Q92995	27	9	28	9	124	112	626	819	1051	1604	1116	1235
USP13	Q92995	27	10	28	10	124	112	655	725	857	1224	807	1164
USP16	Q9Y5T5-2	27	13	28	13	125	113	318	460	557	748	480	523
USP16	Q9Y5T5-2	27	14	28	14	125	113	227	426	527	839	378	465
USP21	Q9UK80	27	17	28	17	126	114	1313	1568	3102	4613	3137	3060
USP21	Q9UK80	27	18	28	18	126	114	934	1508	3173	3976	2528	2855
USP22	Q9UPT9	27	21	28	21	127	115	1129	1531	1997	2508	4956	5093
USP22	Q9UPT9	27	22	28	22	127	115	1184	1531	1547	2378	4785	4416
USP45	Q70EL2	27	25	28	25	128	116	569	950	2294	5091	1526	1833
USP45	Q70EL2	27	26	28	26	128	116	410	766	1930	3013	1461	1186
USP49	Q70CQ1-2	27	29	28	29	129	117	1066	1486	2594	2888	5499	5118
USP49	Q70CQ1-2	27	30	28	30	129	117	983	1448	2245	2916	5678	4377
USP51	Q70EK9	27	33	28	33	130	118	743	943	2386	3039	1385	1532
USP51	Q70EK9	27	34	28	34	130	118	545	875	2705	2633	1189	1346
TRIM21		27	37	28	37	131	Negative control	62404	61790	62255	62140	62562	62135
TRIM21		27	38	28	38	131	Negative control	50652	62339	62560	62166	62538	61685
IgG		27	41	28	41	132	Negative control	342	767	615	1200	1943	3350
IgG		27	42	28	42	132	Negative control	348	625	583	1098	1769	2731
venus		29	7	30	7	133	Negative control	193	466	225	529	222	483
venus		29	8	30	8	133	Negative control	179	347	205	416	257	474
mock		29	11	30	11	134		185	518	200	549	164	476
mock		29	12	30	12	134		100	364	160	435	150	363
mock		29	15	30	15	135		197	432	186	514	160	577
mock		29	16	30	16	135		164	443	192	486	140	471
mock		29	19	30	19	136		203	464	195	451	204	532
mock		29	20	30	20	136		142	371	195	439	146	400
mock		29	23	30	23	137		153	485	172	541	176	406
mock		29	24	30	24	137		159	321	153	420	152	335
mock		29	27	30	27	138		183	413	271	578	194	461
mock		29	28	30	28	138		120	426	229	470	153	452
mock		29	31	30	31	139		171	428	257	511	268	467
mock		29	32	30	32	139		161	372	199	432	165	437
mock		29	35	30	35	140		211	524	163	566	233	553
mock		29	36	30	36	140		202	510	176	434	194	418
mock		29	39	30	39	141		215	482	251	555	206	515
mock		29	40	30	40	141		141	407	194	450	179	456
venus		29	43	30	43	142		165	410	235	556	198	472
venus		29	44	30	44	142		222	354	190	452	198	363

## Sheet: Fig.5
		Firefly n=1	Firefly n=2	Firefly n=3	Renila n=1	Renila n=2	Renila n=3	Raw ratios n=1	Raw ratios n=2	Raw ratios n=3			Firefly n=1	Firefly n=2	Firefly n=3	Renila n=1	Renila n=2	Renila n=3	Raw ratios n=1	Raw ratios n=2	Raw ratios n=3
	Venus	29323	27058	41982	13736	13430	14466	2.13476	2.01474	2.90212		Venus	1649227	1422972	1592710	125296	69001	105899	13.1626	20.6225	15.0399
	ZNF280A	87699	95850	95445	15983	12894	12243	5.48702	7.43369	7.79588		ZNF280A	3076398	3124976	3537777	167596	126411	171206	18.356	24.7208	20.6639
	API5	30206	29074	45792	6138	6333	7187	4.92115	4.59087	6.3715		API5	764579	779811	764107	43846	38535	35477	17.4378	20.2364	21.5381
	PRDX3	138562	84290	106282	16742	16561	12174	8.27631	5.08967	8.73024		PRDX3	1462632	1664026	1430301	78457	82079	86744	18.6425	20.2735	16.4888
	TPD52L3	32838	36088	44301	4827	6547	5935	6.8	5.51	7.46		TPD52L3	1680021	1757599	1747417	91071	124029	99163	18.4474	14.1709	17.6217
	ZBTB9	113275	40707	57702	22654	11331	25686	5.00022	3.59253	2.24644		ZBTB9	695575	832422	886218	51955	55981	43541	13.388	14.8697	20.3536

## Sheet: Supplementary Fig 3c
Symbol	Uniprot_KB_ID	Spot_No.	Clone_No.	Signal (1x)	Signal (3x)
venus		1		9313	4636
venus		1		9824	7284
mock		2		2896	2450
mock		2		1837	2552
mock		3		1817	3379
mock		3		2326	2474
mock		4		2439	2805
mock		4		2426	2677
mock		5		2829	2871
mock		5		2719	2758
mock		6		2168	2941
mock		6		2721	2609
mock		7		2290	2737
mock		7		2448	2772
mock		8		2349	2606
mock		8		2146	2676
mock		9		1774	3157
mock		9		1916	2737
venus		10		8667	11448
venus		10		9527	10935
Mdm2	P23804	11	Positive control 1	17544	15339
Mdm2	P23804	11	Positive control 1	16246	17706
STK11	Q15831	12	1	45325	40511
STK11	Q15831	12	1	47952	50137
TRIB3	Q96RU7	13	2	43603	47291
TRIB3	Q96RU7	13	2	40875	48546
MAPK6	Q16659	14	3	15028	22861
MAPK6	Q16659	14	3	14890	22587
MAPK14	Q16539-2	15	4	22358	25094
MAPK14	Q16539-2	15	4	18913	24557
MAPK9	P45984-4	16	5	28434	26979
MAPK9	P45984-4	16	5	26102	26105
MAPK3	P27361	17	6	50585	51237
MAPK3	P27361	17	6	48724	44893
MAPK1	P28482	18	7	40716	39459
MAPK1	P28482	18	7	41404	32394
MAPK8	P45983-4	19	8	20602	25100
MAPK8	P45983-4	19	8	18505	23511
CDK4	P11802	20	9	55256	50021
CDK4	P11802	20	9	50660	47606
CDK6	Q00534	21	10	48531	47816
CDK6	Q00534	21	10	46465	46011
GSK3B	P49841	22	11	41025	39392
GSK3B	P49841	22	11	33615	36352
AURKA	O14965	23	12	39048	38551
AURKA	O14965	23	12	37632	42976
CSNK2A1	P68400	24	13	46277	44117
CSNK2A1	P68400	24	13	40856	42075
STK16	O75716	25	14	15072	16799
STK16	O75716	25	14	13573	15526
MAP2K5	Q13163	26	15	34012	31795
MAP2K5	Q13163	26	15	28080	39030
MAP2K3	P46734-3	27	16	43097	42691
MAP2K3	P46734-3	27	16	44385	45241
RAF1	P04049	28	17	45445	45133
RAF1	P04049	28	17	46184	47513
ARAF	P10398	29	18	51691	44298
ARAF	P10398	29	18	46051	47280
NEK6	Q9HC98-2	30	19	46485	51520
NEK6	Q9HC98-2	30	19	43316	54216
LATS2	Q9NRM7	31	20	46823	52388
LATS2	Q9NRM7	31	20	43784	51687
RelA	Q04206-4	32	Positive control 2	29640	31580
RelA	Q04206-4	32	Positive control 2	22978	30113
SRC	P12931	33	21	42703	41727
SRC	P12931	33	21	43555	43224
FBP2	O00757	34	22	46369	44819
FBP2	O00757	34	22	43705	45213
CTDSP1	Q9GZU7	35	23	46341	49722
CTDSP1	Q9GZU7	35	23	44113	50108
PNKP	Q96T60	36	24	38037	45016
PNKP	Q96T60	36	24	36658	44456
PPM1A	P35813-3	37	25	6397	8265
PPM1A	P35813-3	37	25	4606	6266
CDC25A	P30304	38	26	3582	3836
CDC25A	P30304	38	26	3264	3804
PTPN11	Q06124	39	27	4964	6314
PTPN11	Q06124	39	27	5068	5374
PTPN12	Q05209	40	28	3934	4899
PTPN12	Q05209	40	28	4049	4466
DUSP21	Q9H596	41	29	56986	57786
DUSP21	Q9H596	41	29	52201	58345
PPP1CA	P62136-3	42	30	49604	51199
PPP1CA	P62136-3	42	30	48471	47751
PPP1CB	P62140	43	31	47858	45168
PPP1CB	P62140	43	31	43040	44598
PPP1R13B	Q96KQ4	44	32	33276	36769
PPP1R13B	Q96KQ4	44	32	35146	38887
PPP1R16A	Q96I34	45	33	30833	33242
PPP1R16A	Q96I34	45	33	34762	35485
PPP1R16B	Q96T49	46	34	43828	49591
PPP1R16B	Q96T49	46	34	48730	49877
PPP2R5E	Q16537	47	35	36004	33073
PPP2R5E	Q16537	47	35	28373	37212
PRKAB2	O43741	48	36	41751	41458
PRKAB2	O43741	48	36	45058	31794
YWHAZ	P63104	49	37	22253	28208
YWHAZ	P63104	49	37	20644	23094
SMARCD1	Q96GM5	50	38	42710	51792
SMARCD1	Q96GM5	50	38	44038	52531
LRIF1	Q5T3J3	51	39	55455	52488
LRIF1	Q5T3J3	51	39	53001	52210
SUV39H1	O43463	52	40	54835	52966
SUV39H1	O43463	52	40	54753	55180
CREBBP	Q92793	53	41	4608	5924
CREBBP	Q92793	53	41	4867	7417
EP300	Q09472	54	42	7430	7826
EP300	Q09472	54	42	7194	7822
STAT3	P40763-2	55	43	34004	28220
STAT3	P40763-2	55	43	39904	44349
TP53	P04637	56	44	40684	44210
TP53	P04637	56	44	42211	39097
IKZF3	Q9UKT9	57	45	35584	36087
IKZF3	Q9UKT9	57	45	33857	36981
ZBTB16	Q05516	58	46	27253	33380
ZBTB16	Q05516	58	46	23350	31072
KLF4	O43474-1	59	47	29592	35366
KLF4	O43474-1	59	47	29292	34716
MYC	P01106-2	60	48	48388	43292
MYC	P01106-2	60	48	48546	40444
SOX2	P48431	61	49	48756	50307
SOX2	P48431	61	49	46201	52335
POU5F1	Q01860	62	50	45547	49368
POU5F1	Q01860	62	50	44050	44452
POU6F2	P78424	63	51	31179	27266
POU6F2	P78424	63	51	24023	28908
MEOX2	P50222	64	52	42577	48319
MEOX2	P50222	64	52	37373	39568
REL	Q04864-2	65	53	28994	29893
REL	Q04864-2	65	53	32968	36433
RELA	Q04206	66	54	26425	30782
RELA	Q04206	66	54	36028	29814
LMO2	P25791-3	67	55	45931	44562
LMO2	P25791-3	67	55	42817	36555
LMO4	P61968	68	56	46593	48545
LMO4	P61968	68	56	42496	46599
SMAD2	Q15796	69	57	36926	39402
SMAD2	Q15796	69	57	34309	54661
SMAD3	P84022	70	58	43072	29439
SMAD3	P84022	70	58	36350	28135
PIAS2	O75928	71	59	39218	40031
PIAS2	O75928	71	59	40168	34138
TCF4	P15884-3	72	60	34612	39344
TCF4	P15884-3	72	60	35125	35844
RNF4	P78317	73	61	14013	29300
RNF4	P78317	73	61	27031	33529
TRAF1	Q13077	74	62	39389	45627
TRAF1	Q13077	74	62	42285	33988
TRAF2	Q12933	75	63	47391	41742
TRAF2	Q12933	75	63	42536	46794
TRAF4	Q9BUZ4	76	64	44557	44086
TRAF4	Q9BUZ4	76	64	49634	43091
MID2	Q9UJV3-2	77	65	37523	40933
MID2	Q9UJV3-2	77	65	39981	53995
TRIM8	Q9BZR9	78	66	43255	46830
TRIM8	Q9BZR9	78	66	42088	52514
TRIM23	P36406	79	67	47453	51185
TRIM23	P36406	79	67	39913	51753
TRIM27	P14373	80	68	43161	49700
TRIM27	P14373	80	68	47551	49867
TRIM42	Q8IWZ5	81	69	40039	46943
TRIM42	Q8IWZ5	81	69	39203	48462
TRIM55	Q9BYV6-2	82	70	41862	42919
TRIM55	Q9BYV6-2	82	70	36996	49363
TRIM63	Q969Q1	83	71	39793	54136
TRIM63	Q969Q1	83	71	38516	51649
TRIM54	Q9BYV2	84	72	39960	49689
TRIM54	Q9BYV2	84	72	39747	46431
LNX1	Q8TBB1-2	85	73	40903	41049
LNX1	Q8TBB1-2	85	73	35294	32613
LNX2	Q8N448	86	74	32302	36947
LNX2	Q8N448	86	74	31771	36693
SIAH1	Q8IUQ4-2	87	75	46247	49098
SIAH1	Q8IUQ4-2	87	75	45362	43447
KEAP1	Q14145	88	76	43569	51201
KEAP1	Q14145	88	76	41832	50604
DTX2	Q86UW9	89	77	53168	42918
DTX2	Q86UW9	89	77	44271	40655
MDM2	Q00987-11	90	78	26311	44631
MDM2	Q00987-11	90	78	18018	40057
GMCL1	Q96IK5	91	79	43782	45412
GMCL1	Q96IK5	91	79	43255	47001
MKRN3	Q13064	92	80	24596	30005
MKRN3	Q13064	92	80	24272	29149
LONRF1	Q17RB8	93	81	36110	44704
LONRF1	Q17RB8	93	81	36120	38060
KCTD9	Q7L273	94	82	47397	45652
KCTD9	Q7L273	94	82	42780	51908
PFDN1	O60925	95	83	19128	17606
PFDN1	O60925	95	83	19703	16855
DNAJA3	Q96EY1	96	84	29521	44725
DNAJA3	Q96EY1	96	84	32581	43413
KRT40	Q6A162	97	85	22349	35780
KRT40	Q6A162	97	85	26293	34375
KRT34	O76011	98	86	33270	42007
KRT34	O76011	98	86	33242	40307
LMNA	P02545	99	87	24835	32328
LMNA	P02545	99	87	24964	32226
TRIP6	Q15654	100	88	36790	56809
TRIP6	Q15654	100	88	36787	51008
CRK	P46108	101	89	5000	4719
CRK	P46108	101	89	4512	4233
DISC1	Q9NRI5-2	102	90	46637	48263
DISC1	Q9NRI5-2	102	90	42755	45135
PIN1	Q13526	103	91	13617	7148
PIN1	Q13526	103	91	15167	8440
EFHC2	Q5JST6	104	92	41791	53931
EFHC2	Q5JST6	104	92	39924	51469
SSX2IP	Q9Y2D8	105	93	37381	42052
SSX2IP	Q9Y2D8	105	93	33059	38300
CDC42	P60953-1	106	94	14613	12805
CDC42	P60953-1	106	94	14503	12218
TP53BP2	Q13625-3	107	95	14536	50400
TP53BP2	Q13625-3	107	95	14434	37727
SCNM1	Q9BWG6	108	96	32924	51814
SCNM1	Q9BWG6	108	96	28321	41009
ATXN1	P54253	109	97	37802	51845
ATXN1	P54253	109	97	36056	35056
DVL3	Q92997	110	98	32401	44133
DVL3	Q92997	110	98	38021	39073
TK1	P04183	111	99	46867	46143
TK1	P04183	111	99	50122	41699
KANK2	Q63ZY3	112	100	30854	38169
KANK2	Q63ZY3	112	100	29186	36479
NCK2	O43639	113	101	11679	9688
NCK2	O43639	113	101	7069	11193
CARD9	Q9H257	114	102	38315	48344
CARD9	Q9H257	114	102	27785	43442
GOLGA6L9	A6NEM1	115	103	35350	42117
GOLGA6L9	A6NEM1	115	103	37516	39709
COPS5	Q92905	116	104	23782	39581
COPS5	Q92905	116	104	23206	38277
COPS6	Q7L5N1	117	105	46567	53821
COPS6	Q7L5N1	117	105	41848	46878
SENP1	Q9P0U3	118	106	41593	54988
SENP1	Q9P0U3	118	106	43285	51596
SENP2	Q9HC62	119	107	45660	56639
SENP2	Q9HC62	119	107	44060	47612
OTUD3	Q5T2D3	120	108	50265	45831
OTUD3	Q5T2D3	120	108	45560	45347
OTUD7B	Q6GQQ9	121	109	32303	38782
OTUD7B	Q6GQQ9	121	109	29496	33575
CYLD	Q9NQC7-2	122	110	20798	28428
CYLD	Q9NQC7-2	122	110	18187	29795
USP3	Q9Y6I4	123	111	47560	52442
USP3	Q9Y6I4	123	111	50097	43757
USP13	Q92995	124	112	42554	44200
USP13	Q92995	124	112	40153	41942
USP16	Q9Y5T5-2	125	113	23750	28759
USP16	Q9Y5T5-2	125	113	34081	31246
USP21	Q9UK80	126	114	43818	52516
USP21	Q9UK80	126	114	39670	51372
USP22	Q9UPT9	127	115	43466	55569
USP22	Q9UPT9	127	115	48004	52706
USP45	Q70EL2	128	116	33769	55475
USP45	Q70EL2	128	116	34847	48740
USP49	Q70CQ1-2	129	117	48717	55602
USP49	Q70CQ1-2	129	117	44362	53546
USP51	Q70EK9	130	118	41075	55556
USP51	Q70EK9	130	118	43689	45333
TRIM21		131	Negative control	48529	57993
TRIM21		131	Negative control	48812	54055
IgG		132	Negative control	35200	52606
IgG		132	Negative control	37255	37421
venus		133	Negative control	10155	19773
venus		133		11437	16209
mock		134		2015	5455
mock		134		2150	5784
mock		135		2297	4949
mock		135		2125	4333
mock		136		2291	5916
mock		136		2638	6113
mock		137		2413	6737
mock		137		2152	4825
mock		138		2711	7008
mock		138		2260	6275
mock		139		2295	6444
mock		139		1961	4966
mock		140		2025	7374
mock		140		2114	6808
mock		141		2496	3264
mock		141		2254	2667
venus		142		10689	16851
venus		142		9653	10583

## Sheet: Supplementary Fig.5
	FG-DHFR	FG-LATS2
	644	5308
	632	5460
	540	5508
