# Supplementary material for: CF-PPiD technology based on cell-free protein array and proximity biotinylation enzyme for in vitro direct interactome analysis
Source: Sci Rep. 2022 Jun 22;12:10592. doi: 10.1038/s41598-022-14872-w (PMC9217950; doi:10.1038/s41598-022-14872-w)
Supplement: Supplementary file 3 — Supplementary Table 1. [file 41598_2022_14872_MOESM3_ESM.xlsx]

## Sheet: Supplementary Table 1
Supplementary Table 1. The protein lists on Diversity Protein Array.
Array_Spot_No.	Clone_No.	Category	Sample	Uniprot_KB_ID	Protein families	Note (Other Categories)
1			Mock
2			Mock
3			Mock
4			Mock
5			Mock
6			Mock
7			Mock
8			Mock
9			Mock
10			Venus
11			Mdm2	P23804		Positive control to TP53
12	1	Protein kinase	STK11	Q15831	Protein kinase superfamily, CAMK Ser/Thr protein kinase family, LKB1 subfamily
13	2	Protein kinase	TRIB3	Q96RU7	Protein kinase superfamily, CAMK Ser/Thr protein kinase family, Tribbles subfamily
14	3	Protein kinase	MAPK6	Q16659	Protein kinase superfamily, CMGC Ser/Thr protein kinase family, MAP kinase subfamily
15	4	Protein kinase	MAPK14	Q16539-2	Protein kinase superfamily, CMGC Ser/Thr protein kinase family, MAP kinase subfamily
16	5	Protein kinase	MAPK9	P45984-4	Protein kinase superfamily, CMGC Ser/Thr protein kinase family, MAP kinase subfamily
17	6	Protein kinase	MAPK3	P27361	Protein kinase superfamily, CMGC Ser/Thr protein kinase family, MAP kinase subfamily
18	7	Protein kinase	MAPK1	P28482	Protein kinase superfamily, CMGC Ser/Thr protein kinase family, MAP kinase subfamily
19	8	Protein kinase	MAPK8	P45983-4	Protein kinase superfamily, CMGC Ser/Thr protein kinase family, MAP kinase subfamily
20	9	Protein kinase	CDK4	P11802	Protein kinase superfamily, CMGC Ser/Thr protein kinase family, CDC2/CDKX subfamily
21	10	Protein kinase	CDK6	Q00534	Protein kinase superfamily, CMGC Ser/Thr protein kinase family, CDC2/CDKX subfamily
22	11	Protein kinase	GSK3B	P49841	Protein kinase superfamily, CMGC Ser/Thr protein kinase family, GSK-3 subfamily	Epigenetics
23	12	Protein kinase	AURKA	O14965	Protein kinase superfamily, Ser/Thr protein kinase family, Aurora subfamily	Epigenetics
24	13	Protein kinase	CSNK2A1	P68400	Protein kinase superfamily, Ser/Thr protein kinase family, CK2 subfamily
25	14	Protein kinase	STK16	O75716	Protein kinase superfamily, Ser/Thr protein kinase family
26	15	Protein kinase	MAP2K5	Q13163	Protein kinase superfamily, STE Ser/Thr protein kinase family, MAP kinase kinase subfamily
27	16	Protein kinase	MAP2K3	P46734-3	Protein kinase superfamily, STE Ser/Thr protein kinase family, MAP kinase kinase subfamily
28	17	Protein kinase	RAF1	P04049	Protein kinase superfamily, TKL Ser/Thr protein kinase family, RAF subfamily
29	18	Protein kinase	ARAF	P10398	Protein kinase superfamily, TKL Ser/Thr protein kinase family, RAF subfamily
30	19	Protein kinase	NEK6	Q9HC98-2	Protein kinase superfamily, NEK Ser/Thr protein kinase family, NIMA subfamily	Epigenetics
31	20	Protein kinase	LATS2	Q9NRM7	Protein kinase superfamily, AGC Ser/Thr protein kinase family
32			RELA	Q04206-4		Positive control to IκBα
33	21	Protein kinase	SRC	P12931	Protein kinase superfamily, Tyr protein kinase family, SRC subfamily
34	22	Ppase	FBP2	O00757	FBPase class 1 family
35	23	Ppase	CTDSP1	Q9GZU7
36	24	Ppase	PNKP	Q96T60	DNA 3' phosphatase family
37	25	Ppase	PPM1A	P35813-3	PP2C family
38	26	Ppase	CDC25A	P30304	MPI phosphatase family
39	27	Ppase	PTPN11	Q06124	Protein-tyrosine phosphatase family, Non-receptor class 2 subfamily
40	28	Ppase	PTPN12	Q05209	Protein-tyrosine phosphatase family, Non-receptor class 4 subfamily
41	29	Ppase	DUSP21	Q9H596	Protein-tyrosine phosphatase family, Non-receptor class dual specificity subfamily
42	30	Ppase	PPP1CA	P62136-3	PPP phosphatase family, PP-1 subfamily
43	31	Ppase	PPP1CB	P62140	PPP phosphatase family, PP-1 subfamily
44	32	Ppase	PPP1R13B	Q96KQ4	ASPP family
45	33	Ppase	PPP1R16A	Q96I34
46	34	Ppase	PPP1R16B	Q96T49
47	35	Ppase	PPP2R5E	Q16537	Phosphatase 2A regulatory subunit B56 family
48	36	Epigenetics	PRKAB2	O43741	5'-AMP-activated protein kinase beta subunit family
49	37	Epigenetics	YWHAZ	P63104	14-3-3 family
50	38	Epigenetics	SMARCD1	Q96GM5	SMARCD family
51	39	Epigenetics	LRIF1	Q5T3J3	LRIF1 family
52	40	Epigenetics	SUV39H1	O43463	Class V-like SAM-binding methyltransferase superfamily, Histone-lysine methyltransferase family, Suvar3-9 subfamily
53	41	Epigenetics	CREBBP	Q92793		DNA binding
54	42	Epigenetics	EP300	Q09472		DNA binding
55	43	Epigenetics	STAT3	P40763-2	Transcription factor STAT family	DNA binding
56	44	DNA binding	TP53	P04637	P53 family	Epigenetics
57	45	DNA binding	IKZF3	Q9UKT9	Ikaros C2H2-type zinc-finger protein family	Epigenetics
58	46	DNA binding	ZBTB16	Q05516	Krueppel C2H2-type zinc-finger protein family	E3 ligase, Epigenetics
59	47	DNA binding	KLF4	O43474-1	Krueppel C2H2-type zinc-finger protein family
60	48	DNA binding	MYC	P01106-2
61	49	DNA binding	SOX2	P48431
62	50	DNA binding	POU5F1	Q01860	POU transcription factor family, Class-5 subfamily	Epigenetics
63	51	DNA binding	POU6F2	P78424	POU transcription factor family, Class-6 subfamily
64	52	DNA binding	MEOX2	P50222
65	53	DNA binding	REL	Q04864-2
66	54	DNA binding	RELA	Q04206
67	55	DNA binding	LMO2	P25791-3
68	56	DNA binding	LMO4	P61968
69	57	DNA binding	SMAD2	Q15796	Dwarfin/SMAD family
70	58	DNA binding	SMAD3	P84022	Dwarfin/SMAD family
71	59	DNA binding	PIAS2	O75928	PIAS family
72	60	DNA binding	TCF4	P15884-3
73	61	DNA binding	RNF4	P78317		E3 ligase
74	62	DNA binding	TRAF1	Q13077
75	63	DNA binding	TRAF2	Q12933	TNF receptor-associated factor family, A subfamily	E3 ligase
76	64	E3 ligase	TRAF4	Q9BUZ4	TNF receptor-associated factor family, B subfamily
77	65	E3 ligase	MID2	Q9UJV3-2	TRIM/RBCC family	DNA binding
78	66	E3 ligase	TRIM8	Q9BZR9	TRIM/RBCC family
79	67	E3 ligase	TRIM23	P36406	Small GTPase superfamily, Arf family
80	68	E3 ligase	TRIM27	P14373	TRIM/RBCC family	DNA binding, Epigenetics
81	69	E3 ligase	TRIM42	Q8IWZ5	TRIM/RBCC family
82	70	E3 ligase	TRIM55	Q9BYV6-2
83	71	E3 ligase	TRIM63	Q969Q1
84	72	E3 ligase	TRIM54	Q9BYV2
85	73	E3 ligase	LNX1	Q8TBB1-2
86	74	E3 ligase	LNX2	Q8N448
87	75	E3 ligase	SIAH1	Q8IUQ4-2	SINA (Seven in absentia) family
88	76	E3 ligase	KEAP1	Q14145	KEAP1 family
89	77	E3 ligase	DTX2	Q86UW9	Deltex family
90	78	E3 ligase	MDM2	Q00987-11	MDM2/MDM4 family
91	79	E3 ligase	GMCL1	Q96IK5
92	80	E3 ligase	MKRN3	Q13064
93	81	E3 ligase	LONRF1	Q17RB8
94	82	E3 ligase	KCTD9	Q7L273
95	83	Chaperone	PFDN1	O60925	Prefoldin subunit beta family
96	84	Chaperone	DNAJA3	Q96EY1
97	85	Others	KRT40	Q6A162	Intermediate filament family
98	86	Others	KRT34	O76011	Intermediate filament family
99	87	Others	LMNA	P02545	Intermediate filament family
100	88	Others	TRIP6	Q15654	Zyxin/ajuba family
101	89	Others	CRK	P46108	CRK family
102	90	Others	DISC1	Q9NRI5-2
103	91	Others	PIN1	Q13526
104	92	Others	EFHC2	Q5JST6
105	93	Others	SSX2IP	Q9Y2D8	ADIP family
106	94	Others	CDC42	P60953-1	Small GTPase superfamily, Rho family, CDC42 subfamily
107	95	Others	TP53BP2	Q13625-3	ASPP family
108	96	Others	SCNM1	Q9BWG6
109	97	Others	ATXN1	P54253	ATXN1 family
110	98	Others	DVL3	Q92997	DSH family
111	99	Others	TK1	P04183	Thymidine kinase family
112	100	Others	KANK2	Q63ZY3
113	101	Others	NCK2	O43639
114	102	Others	CARD9	Q9H257
115	103	Others	GOLGA6L9	A6NEM1	GOLGA6 family
116	104	DUB	COPS5	Q92905	Peptidase M67A family, CSN5 subfamily
117	105	DUB	COPS6	Q7L5N1	COP9 signalosome complex subunit 6
118	106	DUB	SENP1	Q9P0U3	sentrin-specific protease 1 isoform X10
119	107	DUB	SENP2	Q9HC62	sentrin-specific protease 2 isoform X3
120	108	DUB	OTUD3	Q5T2D3	OTU domain-containing protein 3
121	109	DUB	OTUD7B	Q6GQQ9	OTU domain-containing protein 7B
122	110	DUB	CYLD	Q9NQC7-2	ubiquitin carboxyl-terminal hydrolase CYLD isoform c
123	111	DUB	USP3	Q9Y6I4	ubiquitin carboxyl-terminal hydrolase 3 isoform 2
124	112	DUB	USP13	Q92995	ubiquitin carboxyl-terminal hydrolase 13
125	113	DUB	USP16	Q9Y5T5-2	ubiquitin carboxyl-terminal hydrolase 16
126	114	DUB	USP21	Q9UK80	ubiquitin carboxyl-terminal hydrolase 21
127	115	DUB	USP22	Q9UPT9	ubiquitin carboxyl-terminal hydrolase 22
128	116	DUB	USP45	Q70EL2	ubiquitin carboxyl-terminal hydrolase 45 isoform 2
129	117	DUB	USP49	Q70CQ1-2	ubiquitin carboxyl-terminal hydrolase 49
130	118	DUB	USP51	Q70EK9	ubiquitin carboxyl-terminal hydrolase 51
131			TRIM21
132			IgG
133			Venus
134			Mock
135			Mock
136			Mock
137			Mock
138			Mock
139			Mock
140			Mock
141			Mock
142			Venus
Supplementary Table 1 shows the protein list on Diversity Protein Array.
