# Supplementary material for: CF-PPiD technology based on cell-free protein array and proximity biotinylation enzyme for in vitro direct interactome analysis
Source: Sci Rep. 2022 Jun 22;12:10592. doi: 10.1038/s41598-022-14872-w (PMC9217950; doi:10.1038/s41598-022-14872-w)
Supplement: Supplementary file 4 — Supplementary Table 2. [file 41598_2022_14872_MOESM4_ESM.xlsx]

## Sheet: Supplementary Table 2
Supplementary Table 2. Results of the 20K Human Protein Beads Array.
	Spot information					Normarized signal
	Clone_ID	Gene name	Plate No.	Row No.	Column No.
1	negative control	negative control	1	1	1	57.9573
2	negative control	negative control	1	1	3	77.6882
3	FLJ11084AAAF	NRBP1	1	1	5	175.88
4	FLJ11659AAAF	COPS7A	1	1	7	311.139
5	FLJ96683AAAF	ZNF581	1	1	9	666.387
6	FLJ35791AAAF	ZNF8	1	1	11	171.696
7	FLJ43870AAAF	Unknown	1	1	13	355.357
8	FLJ13462AAAF	RAB14	1	1	15	188.694
9	FLJ31898AAAF	PCDHB16	1	1	17	120.466
10	FLJ16210AAAF	TMX3	1	1	19	157.795
11	FLJ44691AAAF	LRIT3	1	1	21	150.181
12	FLJ11182AAAF	SLC39A3	1	1	23	357.447
13	FLJ93288AAAF	ITK	1	1	25	193.884
14	FLJ36881AAAF	HOXA3	1	1	27	182.902
15	FLJ81717AAAF	VPS72	1	1	29	456.593
16	FLJ84278AAAF	TGIF1	1	1	31	331.848
17	FLJ11856AAAF	SLC52A2	1	1	33	219.931
18	FLJ30489AAAF	SLC32A1	1	1	35	202.815
19	FLJ34668AAAF	UNC93A	1	1	37	206.116
20	FLJ10511AAAF	ARMC1	1	1	39	250.501
21	FLJ27072AAAF	RPL10	1	1	41	1241.97
22	FLJ37182AAAF	LYPD1	1	1	43	156.975
23	negative control	negative control	1	1	45	97.7722
24	negative control	negative control	1	1	47	355.438
25	negative control	negative control	1	2	1	76.486
26	negative control	negative control	1	2	3	133.265
27	FLJ80162AAAF	SRPK1	1	2	5	173.958
28	FLJ22637AAAF	ELL3	1	2	7	256.321
29	FLJ13792AAAF	OBSL1	1	2	9	120.723
30	FLJ12944AAAF	HNRNPUL1	1	2	11	195.043
31	FLJ94545AAAF	CNR1	1	2	13	150.988
32	FLJ37155AAAF	RHOC	1	2	15	222.202
33	FLJ38800AAAF	PPP1R3B	1	2	17	231.905
34	FLJ91099AAAF	PCYOX1L	1	2	19	213.758
35	FLJ43310AAAF	CSGALNACT2	1	2	21	136.227
36	FLJ90428AAAF	FLRT3	1	2	23	127.917
37	FLJ82648AAAF	STYXL1	1	2	25	265.337
38	FLJ93990AAAF	NME2 ; NME1NME2	1	2	27	451.794
39	FLJ95596AAAF	ADNP	1	2	29	144.647
40	FLJ39098AAAF	Unknown	1	2	31	601.775
41	FLJ12618AAAF	L2HGDH	1	2	33	207.805
42	FLJ20057AAAF	ATP6V1C1	1	2	35	142.83
43	FLJ20512AAAF	TMEM160	1	2	37	421.386
44	FLJ90707AAAF	PLSCR3	1	2	39	513.238
45	FLJ43486AAAF	DNAH10	1	2	41	110.5
46	FLJ80276AAAF	LEFTY1	1	2	43	272.946
47	negative control	negative control	1	2	45	109.603
48	negative control	negative control	1	2	47	407.628
49	negative control	negative control	1	3	1	116.325
50	negative control	negative control	1	3	3	121.048
51	FLJ25006AAAF	SGK494	1	3	5	477.526
52	FLJ12533AAAF	PRDM14	1	3	7	243.669
53	FLJ81076AAAF	PITX3	1	3	9	276.939
54	FLJ92968AAAF	RUNX1T1	1	3	11	202.91
55	FLJ82488AAAF	MEN1	1	3	13	169.736
56	FLJ14614AAAF	LEFTY2	1	3	15	210.972
57	FLJ32416AAAF	JSRP1	1	3	17	280.112
58	FLJ16185AAAF	SULT1A3 ; SULT1A4 ; LOC101060714	1	3	19	181.166
59	FLJ45465AAAF	YWHAE	1	3	21	137.067
60	FLJ23897AAAF	CDH26	1	3	23	100.887
61	FLJ45875AAAF	Unknown	1	3	25	252.609
62	FLJ38361AAAF	OTX1	1	3	27	206.879
63	FLJ81921AAAF	EAF2	1	3	29	179.434
64	FLJ95861AAAF	MEIS1	1	3	31	206.049
65	FLJ16048AAAF	GPR151	1	3	33	187.582
66	FLJ30723AAAF	ETFB	1	3	35	155.271
67	FLJ34960AAAF	KLHL34	1	3	37	155.4
68	FLJ14220AAAF	SYNDIG1	1	3	39	121.014
69	FLJ90569AAAF	ARL2BP	1	3	41	154.022
70	FLJ21931AAAF	SLC3A2	1	3	43	183.561
71	negative control	negative control	1	3	45	213.152
72	negative control	negative control	1	3	47	112.942
73	negative control	negative control	1	4	1	130.789
74	negative control	negative control	1	4	3	115.748
75	FLJ90411AAAF	ICK	1	4	5	169.802
76	FLJ44907AAAF	Unknown	1	4	7	194.543
77	FLJ84627AAAF	RAB24	1	4	9	204.823
78	FLJ92629AAAF	SUFU	1	4	11	205.124
79	FLJ75760AAAF	BDKRB1	1	4	13	201.336
80	FLJ33930AAAF	ARL11	1	4	15	140.903
81	FLJ39249AAAF	ARL10	1	4	17	196.174
82	FLJ91192AAAF	ARMC10	1	4	19	244.032
83	FLJ27096AAAF	SERBP1	1	4	21	179.63
84	FLJ27057AAAF	Unknown	1	4	23	237.721
85	FLJ84787AAAF	PTP4A2	1	4	25	175.928
86	FLJ22500AAAF	ZNF446	1	4	27	834.806
87	FLJ95939AAAF	ZC3H7B	1	4	29	164.369
88	FLJ46114AAAF	ZDHHC23	1	4	31	271.806
89	FLJ12719AAAF	WDR12	1	4	33	167.055
90	FLJ20184AAAF	ARHGEF38	1	4	35	177.817
91	FLJ40059AAAF	ODF3L2	1	4	37	281.39
92	FLJ45669AAAF	YTHDF3	1	4	39	138.441
93	FLJ31276AAAF	Unknown	1	4	41	312.966
94	FLJ80228AAAF	IL1B	1	4	43	139.724
95	negative control	negative control	1	4	45	249.623
96	negative control	negative control	1	4	47	110.428
97	FLJ50644AAAF	AGPAT4	1	5	1	211.115
98	FLJ26980AAAF	Unknown	1	5	3	189.968
99	FLJ90626AAAF	MST4	1	5	5	379.553
100	FLJ13431AAAF	DLX5	1	5	7	549.189
101	FLJ81185AAAF	RCOR2	1	5	9	433.37
102	FLJ38401AAAF	ZNF195	1	5	11	131.901
103	FLJ16486AAAF	FOXO3	1	5	13	193.646
104	FLJ35742AAAF	Unknown	1	5	15	289.395
105	FLJ32780AAAF	TTC16	1	5	17	191.399
106	FLJ20569AAAF	MIOX	1	5	19	222.264
107	FLJ46190AAAF	SLC41A1	1	5	21	221.043
108	FLJ46253AAAF	UNC5B	1	5	23	154.174
109	FLJ43944AAAF	Unknown	1	5	25	287.616
110	FLJ40597AAAF	PARP15	1	5	27	173.438
111	FLJ82018AAAF	BLZF1	1	5	29	449.938
112	FLJ32076AAAF	SATB2	1	5	31	219.073
113	FLJ46099AAAF	OR2H1	1	5	33	259.837
114	FLJ32451AAAF	STAC3	1	5	35	250.11
115	FLJ35562AAAF	PMEL	1	5	37	139.553
116	FLJ43547AAAF	ARHGAP27	1	5	39	202.428
117	FLJ44996AAAF	USP38	1	5	41	98.5068
118	FLJ26529AAAF	Unknown	1	5	43	211.001
119	FLJ50647AAAF	ZBTB17	1	5	45	195.339
120	FLJ34023WAAF	Unknown	1	5	47	226.057
121	FLJ32621WAAF	Unknown	1	6	1	205.548
122	FLJ37174WAAF	Unknown	1	6	3	382.058
123	FLJ80062AAAF	GRK6	1	6	5	317.918
124	FLJ94161AAAF	DMRT1	1	6	7	164.269
125	FLJ81315AAAF	CEBPE	1	6	9	335.388
126	FLJ12623AAAF	UNKL	1	6	11	453.268
127	FLJ81519AAAF	GRM3	1	6	13	148.283
128	FLJ32870AAAF	IQCF3	1	6	15	954.699
129	FLJ40112AAAF	C19orf57	1	6	17	150.396
130	FLJ91129AAAF	LYVE1	1	6	19	197.777
131	FLJ22337AAAF	ACSS2	1	6	21	152.261
132	FLJ46208AAAF	Unknown	1	6	23	352.347
133	FLJ14224AAAF	Unknown	1	6	25	394.075
134	FLJ94975AAAF	MTF1	1	6	27	128.399
135	FLJ92827AAAF	STAT6	1	6	29	179.196
136	FLJ16774AAAF	NR2E1	1	6	31	428.222
137	FLJ10581AAAF	RNMTL1	1	6	33	342.701
138	FLJ20420AAAF	CHCHD3	1	6	35	483.747
139	FLJ25683AAAF	CCT7	1	6	37	183.704
140	FLJ42583AAAF	Unknown	1	6	39	308.73
141	FLJ35422AAAF	Unknown	1	6	41	265.7
142	FLJ80319AAAF	MIF	1	6	43	161.922
143	FLJ32527WAAF	Unknown	1	6	45	153.888
144	FLJ43142AAAF	Unknown	1	6	47	482.731
145	FLJ41071WAAF	Unknown	1	7	1	215.037
146	FLJ43782WAAF	Unknown	1	7	3	246.637
147	FLJ42801AAAF	MAPK10	1	7	5	223.829
148	FLJ30530AAAF	GTF3C5	1	7	7	265.996
149	FLJ81096AAAF	SMAD6	1	7	9	354.895
150	FLJ94090AAAF	ZKSCAN3	1	7	11	173.576
151	FLJ90058AAAF	ZNF573	1	7	13	213.076
152	FLJ20479AAAF	NHP2	1	7	15	529.849
153	FLJ32799AAAF	MAGEB18	1	7	17	323.061
154	FLJ39729AAAF	CLIC5	1	7	19	126.615
155	FLJ45267AAAF	KLHDC1	1	7	21	161.43
156	FLJ16512AAAF	GCK	1	7	23	88.379
157	FLJ08063AAAF	MAP2K6	1	7	25	408.592
158	FLJ25008AAAF	ZNF354B	1	7	27	193.45
159	FLJ41784AAAN	Unknown	1	7	29	97.2426
160	FLJ45322AAAF	ARHGAP33	1	7	31	161.154
161	FLJ94827AAAF	MC4R	1	7	33	202.505
162	FLJ13519AAAF	SNX2	1	7	35	147.266
163	FLJ35838AAAF	FNDC7	1	7	37	228.008
164	FLJ16591AAAF	DCAF4L1	1	7	39	234.458
165	FLJ26418AAAF	RPSA	1	7	41	104.265
166	FLJ80003AAAF	OSM	1	7	43	309.904
167	FLJ40403WAAF	Unknown	1	7	45	297.772
168	FLJ16187AAAF	Unknown	1	7	47	397.309
169	FLJ38097WAAF	Unknown	1	8	1	232.592
170	FLJ41447WAAF	Unknown	1	8	3	418.715
171	FLJ75891AAAF	CAMKK2	1	8	5	163.334
172	FLJ92873AAAF	BHLHE40	1	8	7	359.126
173	FLJ81730AAAF	NR2F1	1	8	9	335.97
174	FLJ31291AAAF	Unknown	1	8	11	487.172
175	FLJ81526AAAF	GPR97	1	8	13	188.236
176	FLJ32894AAAF	LINC00477	1	8	15	222.493
177	FLJ39027AAAF	CHAMP1	1	8	17	131.037
178	FLJ91155AAAF	SLC2A11	1	8	19	165.375
179	FLJ22905AAAF	RPL18	1	8	21	460.519
180	FLJ93343AAAF	WFS1	1	8	23	131.051
181	FLJ20437AAAF	MTMR9	1	8	25	171.797
182	FLJ95099AAAF	VOPP1	1	8	27	282.015
183	FLJ08084AAAF	CTNNB1	1	8	29	148.23
184	FLJ38631AAAF	Unknown	1	8	31	406.087
185	FLJ10560AAAF	TBCCD1	1	8	33	216.892
186	FLJ14592AAAF	PIPOX	1	8	35	170.766
187	FLJ40749AAAF	RAB37	1	8	37	246.77
188	FLJ46872AAAF	Unknown	1	8	39	154.356
189	FLJ43269AAAF	COX20	1	8	41	567.713
190	FLJ80225AAAF	BMP7	1	8	43	198.311
191	FLJ35206WAAF	Unknown	1	8	45	345.12
192	FLJ37655AAAF	Unknown	1	8	47	238.441
193	FLJ21565WAAF	Unknown	1	9	1	321.396
194	FLJ57839AAAF	TPTE2P1	1	9	3	307.9
195	FLJ80117AAAF	BMPR1A	1	9	5	197.376
196	FLJ30676AAAF	NEUROD6	1	9	7	456.063
197	FLJ81457AAAF	SOX12	1	9	9	172.555
198	FLJ35219AAAF	ZIK1	1	9	11	209.078
199	FLJ37670AAAF	ZNF585B	1	9	13	179.959
200	FLJ20484AAAF	MRPL16	1	9	15	301.861
201	FLJ32926AAAF	CCDC114	1	9	17	129.844
202	FLJ40235AAAF	SIGLECL1	1	9	19	550.978
203	FLJ26010AAAF	DARS	1	9	21	172.813
204	FLJ41497AAAF	Unknown	1	9	23	321.615
205	FLJ80897AAAF	HIPK4	1	9	25	257.318
206	FLJ33192AAAF	Unknown	1	9	27	230.007
207	FLJ37851AAAF	Unknown	1	9	29	312.713
208	FLJ38629AAAF	ZNF187	1	9	31	436.829
209	FLJ92962AAAF	GPR85	1	9	33	218.018
210	FLJ11237AAAF	LAT2	1	9	35	192.844
211	FLJ36010AAAF	TSGA13	1	9	37	706.164
212	FLJ42486AAAF	TMEM179	1	9	39	194.142
213	FLJ90836AAAF	BSCL2	1	9	41	158.258
214	FLJ13187AAAF	PLEKHF2	1	9	43	122.484
215	FLJ83260AAAF	Unknown	1	9	45	253.196
216	FLJ21529WAAF	Unknown	1	9	47	364.813
217	FLJ21209WAAF	Unknown	1	10	1	373.209
218	FLJ23247WAAF	Unknown	1	10	3	304.871
219	FLJ38394AAAF	CAMK1G	1	10	5	208.778
220	FLJ94336AAAF	TRAPPC2 ; TRAPPC2P1	1	10	7	157.07
221	FLJ09012AAAF	CREBL2	1	10	9	356.698
222	FLJ95531AAAF	HIF3A	1	10	11	185.631
223	FLJ95481AAAF	SCTR	1	10	13	198.535
224	FLJ35764AAAF	SIRPD	1	10	15	355.691
225	FLJ40154AAAF	SLC35G3	1	10	17	261.244
226	FLJ91073AAAF	PLA2G12A	1	10	19	230.283
227	FLJ22966AAAF	YARS2	1	10	21	250.095
228	FLJ92753AAAF	FH	1	10	23	196.785
229	FLJ34434AAAF	DUSP6	1	10	25	177.249
230	FLJ20140AAAF	FAM222B	1	10	27	280.474
231	FLJ75159AAAF	HDX	1	10	29	169.836
232	FLJ34119AAAF	POU2F1	1	10	31	187.625
233	FLJ12942AAAF	ASB6	1	10	33	153.845
234	FLJ31185AAAF	DNAJC22	1	10	35	147.577
235	FLJ39771AAAF	TAGAP	1	10	37	133.613
236	FLJ45394AAAF	Unknown	1	10	39	288.398
237	FLJ26104AAAF	LY6E	1	10	41	254.608
238	FLJ80300AAAF	NOG	1	10	43	415.313
239	FLJ27014AAAF	Unknown	1	10	45	135.851
240	FLJ51476AAAF	GLT1D1	1	10	47	231.505
241	FLJ54106AAAF	VAT1	1	11	1	441.361
242	FLJ52024AAAF	EDA2R	1	11	3	144.819
243	FLJ80169AAAF	PDK4	1	11	5	275.503
244	FLJ13068AAAF	ZDHHC5	1	11	7	247.243
245	FLJ81584AAAF	GMEB2	1	11	9	158.864
246	FLJ26613AAAF	PPP2R2A	1	11	11	227.144
247	FLJ33414AAAF	HMG20B	1	11	13	295.396
248	FLJ31164AAAF	TSNARE1	1	11	15	334.085
249	FLJ33167AAAF	CCDC111	1	11	17	143.684
250	FLJ36059AAAF	DYDC2	1	11	19	100.358
251	FLJ27349AAAF	HMGB4	1	11	21	357.294
252	FLJ22889AAAF	RPL35A	1	11	23	774.063
253	FLJ80069AAAF	FASTK	1	11	25	614.574
254	FLJ38944AAAF	EID2B	1	11	27	173.118
255	FLJ82258AAAF	ZNF77	1	11	29	257.304
256	FLJ76500AAAF	ZNF843	1	11	31	403.468
257	FLJ93826AAAF	CCRL2	1	11	33	213.992
258	FLJ11303AAAF	CHMP2B	1	11	35	124.191
259	FLJ36528AAAF	PUM2	1	11	37	123.919
260	FLJ16649AAAF	PRSS58	1	11	39	190.821
261	FLJ13132AAAF	ABHD16A	1	11	41	188.694
262	FLJ23414AAAF	SUV39H2	1	11	43	168.996
263	FLJ52535AAAF	LAMP2	1	11	45	195.396
264	FLJ52119AAAF	Unknown	1	11	47	367.131
265	FLJ53311AAAF	PTPRZ1	1	12	1	154.136
266	FLJ52177AAAF	PEX19	1	12	3	167.479
267	FLJ82419AAAF	DSTYK	1	12	5	215.204
268	FLJ93409AAAF	IRF2	1	12	7	166.692
269	FLJ82058AAAF	SLC26A3	1	12	9	143.736
270	FLJ76684AAAF	TERF1	1	12	11	325.05
271	FLJ93355AAAF	GPR137B	1	12	13	250.262
272	FLJ35878AAAF	C5orf60	1	12	15	324.764
273	FLJ25082AAAF	SAMD8	1	12	17	199.676
274	FLJ25690AAAF	UBL4B	1	12	19	171.611
275	FLJ22273AAAF	AK4 ; LOC100507855	1	12	21	240.216
276	FLJ92935AAAF	OAT	1	12	23	235.273
277	FLJ42754AAAF	PPTC7	1	12	25	254.756
278	FLJ08135AAAF	E2F4	1	12	27	237.601
279	FLJ11706AAAF	RBM14	1	12	29	169.407
280	FLJ31869AAAF	Unknown	1	12	31	317.217
281	FLJ12953AAAF	WDR54	1	12	33	257.919
282	FLJ31545AAAF	ANXA11	1	12	35	150.129
283	FLJ23469AAAF	ISOC2	1	12	37	362.957
284	FLJ46645AAAF	CYBRD1	1	12	39	169.483
285	FLJ25331AAAF	GTSF1L	1	12	41	233.27
286	FLJ80261AAAF	HDGF	1	12	43	151.341
287	FLJ53541AAAF	Unknown	1	12	45	493.021
288	FLJ52231AAAF	Unknown	1	12	47	347.238
289	FLJ52537AAAF	C8orf46	1	13	1	286.957
290	FLJ85313WAAF	Unknown	1	13	3	147.953
291	FLJ80115AAAF	BUB1	1	13	5	152.657
292	FLJ38705AAAF	ZFP41	1	13	7	197.338
293	FLJ81389AAAF	CENPB	1	13	9	210.424
294	FLJ96196AAAF	ZNF410	1	13	11	211.239
295	FLJ20531AAAF	ZNF692	1	13	13	517.327
296	FLJ30041AAAF	DET1	1	13	15	155.138
297	FLJ33282AAAF	TMEM237	1	13	17	247.715
298	FLJ39009AAAF	TCAP	1	13	19	240.125
299	FLJ26303AAAF	HNRNPA1	1	13	21	194.829
300	FLJ43243AAAF	Unknown	1	13	23	1181.71
301	FLJ93874AAAF	STK10	1	13	25	178.89
302	FLJ12457AAAF	LIN28A	1	13	27	142.372
303	FLJ81827AAAF	MED30	1	13	29	253.301
304	FLJ75594AAAF	HEY2	1	13	31	262.537
305	FLJ94454AAAF	OXTR	1	13	33	387.377
306	FLJ13661AAAF	HS3ST3B1	1	13	35	330.446
307	FLJ37456AAAF	PSMD13	1	13	37	248.464
308	FLJ44038AAAF	SLC2A14	1	13	39	188.517
309	FLJ44795AAAF	DTX3	1	13	41	256.445
310	FLJ13144AAAF	ANKZF1	1	13	43	184.291
311	FLJ52532AAAF	PPP2R4	1	13	45	359.765
312	FLJ59596AAAF	LOC101060445	1	13	47	197.352
313	FLJ53553AAAF	Unknown	1	14	1	487.53
314	FLJ57595AAAF	PNRC2 ; LOC100996626	1	14	3	1630.93
315	FLJ80023AAAF	AURKA	1	14	5	324.84
316	FLJ93699AAAF	GTF2H3	1	14	7	273.023
317	FLJ82628SAAF	POU5F1	1	14	9	278.838
318	FLJ94216AAAF	MTERF	1	14	11	397.257
319	FLJ94559AAAF	P2RY1	1	14	13	330.889
320	FLJ21078AAAF	TOMM22	1	14	15	354.742
321	FLJ33187AAAF	Unknown	1	14	17	4442.75
322	FLJ33271AAAF	Unknown	1	14	19	465.385
323	FLJ21486AAAF	GGPS1	1	14	21	394.8
324	FLJ92700AAAF	EXT2	1	14	23	250.153
325	FLJ80612AAAF	ACPP	1	14	25	229.425
326	FLJ46749AAAF	Unknown	1	14	27	362.532
327	FLJ95635AAAF	CBFA2T3	1	14	29	408.716
328	FLJ41079AAAF	Unknown	1	14	31	396.002
329	FLJ13297AAAF	CLUAP1	1	14	33	135.049
330	FLJ31494AAAF	GLT8D2	1	14	35	190.101
331	FLJ23592AAAF	TSNAXIP1	1	14	37	156.879
332	FLJ45140AAAF	Unknown	1	14	39	526.796
333	FLJ25336AAAF	Unknown	1	14	41	258.778
334	FLJ80198AAAF	DKK1	1	14	43	263.443
335	FLJ54109AAAF	POLL	1	14	45	310.829
336	FLJ60033AAAF	Unknown	1	14	47	259.66
337	FLJ50394AAAN	ALG13	1	15	1	157.929
338	FLJ50470AAAN	BCAS1	1	15	3	448.411
339	FLJ80177AAAF	NEK2	1	15	5	204.761
340	FLJ20425AAAF	LYAR	1	15	7	148.321
341	FLJ95811AAAF	TEF	1	15	9	277.307
342	FLJ90365AAAF	ZNF627	1	15	11	562.313
343	FLJ42512AAAF	Unknown	1	15	13	632.397
344	FLJ30020AAAF	ZUFSP	1	15	15	152.547
345	FLJ33976AAAF	LMBRD2	1	15	17	148.636
346	FLJ41335AAAF	Unknown	1	15	19	1258.96
347	FLJ27221AAAF	Unknown	1	15	21	403.005
348	FLJ40424AAAF	Unknown	1	15	23	417.785
349	FLJ96888AAAF	MAP3K7	1	15	25	263.257
350	FLJ10975AAAF	PHF10	1	15	27	292.701
351	FLJ82449WAAF	PFDN5	1	15	29	215.805
352	FLJ96466AAAF	FOSL2	1	15	31	243.851
353	FLJ94830AAAF	HTR2A	1	15	33	270.876
354	FLJ13908AAAF	AIPL1	1	15	35	172.56
355	FLJ37702AAAF	ENKUR	1	15	37	207.762
356	FLJ10738AAAF	EXD2	1	15	39	298.254
357	FLJ26243AAAF	RPLP0	1	15	41	246.322
358	FLJ13956AAAF	GEMIN7	1	15	43	440.406
359	FLJ50465AAAN	KAT7	1	15	45	179.191
360	FLJ50546AAAN	FAM172A	1	15	47	227.345
361	FLJ50780AAAN	VCAN	1	16	1	283.017
362	FLJ50821AAAN	HAGH	1	16	3	572.746
363	FLJ76963AAAF	RPS6KA1	1	16	5	286.118
364	FLJ93822AAAF	BTG1	1	16	7	310.634
365	FLJ84934AAAF	NFATC4	1	16	9	150.878
366	FLJ25107AAAF	HNRNPD	1	16	11	195.926
367	FLJ93709AAAF	P2RY13	1	16	13	235.478
368	FLJ22696AAAF	TCEAL8	1	16	15	454.279
369	FLJ25157AAAF	UBE2E2	1	16	17	224.821
370	FLJ43829AAAF	C17orf105	1	16	19	275.728
371	FLJ23251AAAF	UBA5	1	16	21	193.832
372	FLJ94386AAAF	SLC19A2	1	16	23	193.445
373	FLJ46109AAAF	LOC100652871	1	16	25	377.798
374	FLJ81265AAAF	BATF	1	16	27	245.191
375	FLJ44737AAAF	ZNF567	1	16	29	159.656
376	FLJ12435AAAF	PBXIP1	1	16	31	209.689
377	FLJ13322AAAF	ACBD4	1	16	33	314.455
378	FLJ31876AAAF	SCAMP5	1	16	35	281.886
379	FLJ21144AAAF	EXO5	1	16	37	230.083
380	FLJ45183AAAF	Unknown	1	16	39	184.782
381	FLJ14633AAAF	C4orf46	1	16	41	159.932
382	FLJ80224AAAF	CXCL5	1	16	43	250.329
383	FLJ50807AAAN	LRRC36	1	16	45	248.368
384	FLJ50703AAAN	RXRB	1	16	47	170.642
385	FLJ76337AAAF	PPARA	1	17	1	166.683
386	FLJ55772AAAF	RABGEF1	1	17	3	279.143
387	FLJ80090AAAF	SGK3 ; C8orf44SGK3	1	17	5	428.089
388	FLJ31476AAAF	MEIS2	1	17	7	225.971
389	FLJ95126AAAF	CAND1	1	17	9	161.826
390	FLJ39850AAAF	ZNF101	1	17	11	210.395
391	FLJ46504AAAF	ZNF615	1	17	13	187.859
392	FLJ31791AAAF	PCED1A	1	17	15	208.907
393	FLJ34279AAAF	FAM156B	1	17	17	1045.44
394	FLJ41774AAAF	MRPL40	1	17	19	406.855
395	FLJ26368AAAF	CKM	1	17	21	184.992
396	FLJ37131AAAF	C8orf31	1	17	23	170.165
397	FLJ83760AAAF	NEK5	1	17	25	376.634
398	FLJ90378AAAF	ZNF784	1	17	27	167.355
399	FLJ83082AAAF	TAF12	1	17	29	556.331
400	FLJ41757WAAF	Unknown	1	17	31	282.635
401	FLJ80350AAAF	FZD7	1	17	33	234.534
402	FLJ13983AAAF	IP6K2	1	17	35	171.477
403	FLJ38015AAAF	GINS4	1	17	37	175.747
404	FLJ11577AAAF	CXorf21	1	17	39	189.08
405	FLJ26661AAAF	PQLC2	1	17	41	225.217
406	FLJ21097AAAF	NRIP3	1	17	43	392.038
407	FLJ95829AAAF	SMAD9	1	17	45	299.251
408	FLJ57016AAAF	ZNF821	1	17	47	149.771
409	FLJ55513AAAF	ZSCAN18	1	18	1	137.225
410	FLJ56231AAAF	ZNF2	1	18	3	161.826
411	FLJ14667AAAF	TESK2	1	18	5	304.289
412	FLJ11974AAAF	WWTR1	1	18	7	164.908
413	FLJ95024AAAF	OTX2	1	18	9	351.474
414	FLJ39837AAAF	ZNF614	1	18	11	221.401
415	FLJ36350AAAF	ZNF675	1	18	13	151.961
416	FLJ14276AAAF	CXXC5	1	18	15	304.427
417	FLJ31964AAAF	ITPRIP	1	18	17	244.853
418	FLJ41463AAAF	SAAL1	1	18	19	206.927
419	FLJ46802AAAF	GADL1	1	18	21	330.073
420	FLJ90066AAAF	CEND1	1	18	23	330.217
421	FLJ93741AAAF	TRIB2	1	18	25	426.772
422	FLJ14554AAAF	CALU	1	18	27	179.668
423	FLJ81696AAAF	PIR	1	18	29	196.518
424	FLJ14062AAAF	MTERFD3	1	18	31	268.009
425	FLJ12746AAAF	LPAR1	1	18	33	209.617
426	FLJ30506AAAF	TPD52L2	1	18	35	303.382
427	FLJ34402AAAF	ANTXR2	1	18	37	227.097
428	FLJ12057AAAF	CCDC48	1	18	39	380.794
429	FLJ90372AAAF	SMIM12	1	18	41	164.178
430	FLJ20625AAAF	LAMTOR1	1	18	43	258.725
431	FLJ53576AAAF	ZFAT	1	18	45	117.556
432	FLJ53930AAAF	ELF2	1	18	47	145.988
433	FLJ56788AAAF	GNN	1	19	1	430.799
434	FLJ39088WAAF	Unknown	1	19	3	280.794
435	FLJ80105AAAF	PIM1	1	19	5	294.38
436	FLJ32069AAAF	KCTD7	1	19	7	327.202
437	FLJ96163AAAF	PLAGL1	1	19	9	223.867
438	FLJ43579AAAF	Unknown	1	19	11	436.829
439	FLJ38674AAAF	ZNF586	1	19	13	301.641
440	FLJ31777AAAF	EDC3	1	19	15	212.465
441	FLJ34739AAAF	FAM82A2	1	19	17	357.151
442	FLJ16339AAAF	CCDC81	1	19	19	215.843
443	FLJ26572AAAF	EIF4A1	1	19	21	178.504
444	FLJ39599AAAF	MPV17L	1	19	23	214.979
445	FLJ84766AAAF	ADCK1	1	19	25	275.937
446	FLJ90123AAAF	SERTAD3	1	19	27	284.625
447	FLJ82666AAAF	MIER2	1	19	29	188.761
448	FLJ83952AAAF	HOXC11	1	19	31	365.977
449	FLJ80340AAAF	GPR18	1	19	33	169.426
450	FLJ13998AAAF	DCLRE1B	1	19	35	201.112
451	FLJ36616AAAF	Unknown	1	19	37	254.756
452	FLJ42372AAAF	Unknown	1	19	39	133.074
453	FLJ22371AAAF	XKR8	1	19	41	184.825
454	FLJ20561AAAF	CLN6	1	19	43	229.491
455	FLJ36977WAAF	Unknown	1	19	45	218.643
456	FLJ42671WAAF	Unknown	1	19	47	217.937
457	FLJ56952AAAF	Unknown	1	20	1	473.652
458	FLJ44419WAAF	Unknown	1	20	3	187.84
459	FLJ25586AAAF	PKMYT1	1	20	5	606.02
460	FLJ12498AAAF	WHSC1L1	1	20	7	205.529
461	FLJ81145AAAF	TLX3	1	20	9	348.569
462	FLJ94385AAAF	MED26	1	20	11	217.966
463	FLJ14718AAAF	ABCB9	1	20	13	250.692
464	FLJ14467AAAF	SCPEP1	1	20	15	209.317
465	FLJ32116AAAF	CELA2A	1	20	17	206.536
466	FLJ41550AAAF	C20orf118	1	20	19	208.74
467	FLJ46170AAAF	ANKRD34A ; LOC101060487	1	20	21	266.878
468	FLJ23152AAAF	FLJ23152	1	20	23	166.883
469	FLJ90209AAAF	Unknown	1	20	25	178.227
470	FLJ38646AAAF	CDCA7L	1	20	27	217.427
471	FLJ81760AAAF	NFYB	1	20	29	271.916
472	FLJ84570AAAF	HDAC8	1	20	31	265.6
473	FLJ16047AAAF	GPR82	1	20	33	225.689
474	FLJ32312AAAF	PUS10	1	20	35	162.671
475	FLJ35119AAAF	SWSAP1	1	20	37	278.351
476	FLJ11323AAAF	PLCXD1	1	20	39	274.826
477	FLJ35753AAAF	DCAF15	1	20	41	241.661
478	FLJ20372AAAF	ASNS	1	20	43	181.934
479	FLJ77556AAAF	CCNT2	1	20	45	217.436
480	FLJ59044AAAF	Unknown	1	20	47	365.414
481	FLJ55333AAAF	USP8	1	21	1	130.827
482	FLJ53349AAAF	TM9SF4	1	21	3	136.442
483	FLJ27362AAAF	Unknown	1	21	5	885.245
484	FLJ35375AAAF	ABRA	1	21	7	296.937
485	FLJ96492AAAF	GMEB1	1	21	9	230.508
486	FLJ16218AAAF	ZNF704	1	21	11	241.861
487	FLJ45817AAAF	Unknown	1	21	13	597.119
488	FLJ30319AAAF	CALB1	1	21	15	151.708
489	FLJ33047AAAF	CCDC74B	1	21	17	307.762
490	FLJ42075AAAF	Unknown	1	21	19	212.499
491	FLJ26550AAAF	TALDO1	1	21	21	200.353
492	FLJ90268AAAF	RDH11	1	21	23	266.916
493	FLJ75731AAAF	TEK	1	21	25	148.64
494	FLJ45246AAAF	ZNF621	1	21	27	243.126
495	FLJ93092AAAF	ELK3	1	21	29	281.371
496	FLJ38122AAAF	Unknown	1	21	31	370.094
497	FLJ80342AAAF	GPR173	1	21	33	304.317
498	FLJ30979AAAF	C1QTNF1	1	21	35	494.814
499	FLJ39378AAAF	RILPL1	1	21	37	173.934
500	FLJ10493AAAF	TMEM38B	1	21	39	199.728
501	FLJ16075AAAF	RNF135	1	21	41	417.145
502	FLJ91235AAAF	GLT25D1	1	21	43	159.083
503	FLJ56329AAAF	MYL6	1	21	45	234.553
504	FLJ51601AAAF	GBP1	1	21	47	103.144
505	FLJ57504AAAF	LAPTM5	1	22	1	214.636
506	FLJ56527AAAF	RBM48	1	22	3	274.959
507	FLJ90844AAAF	CDK20	1	22	5	251.088
508	FLJ14486AAAF	ZBTB45	1	22	7	181.147
509	FLJ80474AAAF	NAT14	1	22	9	575.541
510	FLJ32667AAAF	AATF	1	22	11	210.271
511	FLJ40743AAAF	C19orf66	1	22	13	197.519
512	FLJ10067AAAF	NARF	1	22	15	357.571
513	FLJ32825AAAF	CCDC27	1	22	17	264.755
514	FLJ41716AAAF	PLEKHB2	1	22	19	253.716
515	FLJ44862AAAF	SLC25A48	1	22	21	279.72
516	FLJ20352AAAF	ACAD8	1	22	23	269.602
517	FLJ35496AAAF	Unknown	1	22	25	304.265
518	FLJ90224AAAF	TCF7L2	1	22	27	605.186
519	FLJ81988AAAF	TFB1M	1	22	29	310.486
520	FLJ30701AAAF	ZNF707	1	22	31	333.05
521	FLJ45911AAAF	CCR7	1	22	33	174.33
522	FLJ32479AAAF	SLC29A2	1	22	35	192.272
523	FLJ35516AAAF	Unknown	1	22	37	344.676
524	FLJ43236AAAF	RAD23B	1	22	39	140.64
525	FLJ27267AAAF	LINC00176	1	22	41	305.844
526	FLJ45888AAAF	Unknown	1	22	43	185.478
527	FLJ51203AAAF	THBS1	1	22	45	145.692
528	FLJ53557AAAF	Unknown	1	22	47	270.819
529	FLJ53781AAAF	TMEM194A	1	23	1	208.015
530	FLJ75809AAAF	GDAP1	1	23	3	272.512
531	FLJ80171AAAF	PRKX	1	23	5	285.021
532	FLJ35022AAAF	ZNF324	1	23	7	354.107
533	FLJ96855AAAF	ZDHHC12	1	23	9	220.642
534	FLJ14691AAAF	LHX2	1	23	11	283.437
535	FLJ25844AAAF	MEIS3	1	23	13	176.758
536	FLJ21610AAAF	FAM59A	1	23	15	181.858
537	FLJ33461AAAF	GABRA4	1	23	17	211.144
538	FLJ40936AAAF	IL18BP	1	23	19	297.834
539	FLJ26801AAAF	ACAD9	1	23	21	223.972
540	FLJ90187AAAF	ISLR	1	23	23	188.703
541	FLJ80172AAAF	CDKL3	1	23	25	275.494
542	FLJ44066AAAF	C4orf21	1	23	27	176.992
543	FLJ82484AAAF	GTF2F2	1	23	29	337.434
544	FLJ30395AAAF	NRBF2	1	23	31	184.066
545	FLJ80347AAAF	F2RL1	1	23	33	220.451
546	FLJ31466AAAF	RPE	1	23	35	309.169
547	FLJ40230AAAF	EGFLAM	1	23	37	171.677
548	FLJ13179AAAF	VAPB	1	23	39	318.982
549	FLJ43369AAAF	PID1	1	23	41	137.888
550	FLJ25977AAAF	TPI1	1	23	43	133.89
551	FLJ55606AAAF	AHSG	1	23	45	136.161
552	FLJ53095AAAF	ANXA8L2 ; ANXA8	1	23	47	114.774
553	FLJ56249AAAF	SLC35C2	1	24	1	230.054
554	FLJ54717AAAF	ATP1A3	1	24	3	154.985
555	FLJ90185AAAF	SGK3 ; C8orf44SGK3	1	24	5	359.393
556	FLJ31767AAAF	TIGD1	1	24	7	176.667
557	FLJ81088AAAF	HES4	1	24	9	545.163
558	FLJ33800AAAF	Unknown	1	24	11	273.266
559	FLJ44798AAAF	Unknown	1	24	13	267.489
560	FLJ20514AAAF	GEMIN8	1	24	15	271.229
561	FLJ32809AAAF	NOXRED1	1	24	17	229.711
562	FLJ39373AAAF	ARMCX5	1	24	19	143.932
563	FLJ25994AAAF	SNX5	1	24	21	216.578
564	FLJ42657AAAF	KIAA0930	1	24	23	1448.48
565	FLJ08011AAAF	MAP2K3	1	24	25	412.933
566	FLJ25453AAAF	HSFY1 ; HSFY2	1	24	27	283.876
567	FLJ81903AAAF	FOXR2	1	24	29	161.979
568	FLJ14975AAAF	CALCOCO1	1	24	31	212.117
569	FLJ94649AAAF	CALCR	1	24	33	186.633
570	FLJ11250AAAF	RAD1	1	24	35	130.283
571	FLJ35777AAAF	CLGN	1	24	37	117.761
572	FLJ42874AAAF	ABHD13	1	24	39	168.419
573	FLJ90186AAAF	TMEM159	1	24	41	217.021
574	FLJ27441AAAF	SYCN	1	24	43	147.028
575	FLJ56002AAAF	KIF2A	1	24	45	139.767
576	FLJ55376AAAF	PON2	1	24	47	124.416
577	FLJ33807AAAF	Unknown	1	25	1	1536.8
578	FLJ10133WAAF	Unknown	1	25	3	257.638
579	FLJ75317AAAF	CAMK2B	1	25	5	296.002
580	FLJ43242AAAF	BANP	1	25	7	194.223
581	FLJ83920WAAF	SIX6	1	25	9	234.777
582	FLJ14686AAAF	ZNF382	1	25	11	244.762
583	FLJ94566AAAF	AGTR2	1	25	13	272.77
584	FLJ10537AAAF	DIABLO	1	25	15	160.261
585	FLJ36688AAAF	ATPBD4	1	25	17	186.59
586	FLJ11106AAAF	OLAH	1	25	19	277.75
587	FLJ46582AAAF	Unknown	1	25	21	1017.91
588	FLJ46830AAAF	Unknown	1	25	23	319.893
589	FLJ31512AAAF	DUSP18	1	25	25	305.815
590	FLJ93892AAAF	ILF2	1	25	27	162.527
591	FLJ75459AAAF	TIAL1	1	25	29	155.467
592	FLJ11137AAAF	ZNF444	1	25	31	297.176
593	FLJ10199AAAF	TMEM51	1	25	33	159.813
594	FLJ20916AAAF	CNIH4	1	25	35	218.567
595	FLJ25385AAAF	ADIPOR1	1	25	37	258.167
596	FLJ90364AAAF	NUDT9	1	25	39	95.2152
597	FLJ23987AAAF	TMEM101	1	25	41	198.803
598	FLJ93471AAAF	NEU1	1	25	43	147.157
599	FLJ60690SAAF	DCX	1	25	45	166.74
600	FLJ56858AAAF	SDHA	1	25	47	128.685
601	FLJ21370WAAF	Unknown	1	26	1	260.385
602	FLJ33676WAAF	Unknown	1	26	3	241.594
603	FLJ80120AAAF	CSNK1A1L	1	26	5	391.079
604	FLJ32384AAAF	HEXIM2	1	26	7	254.794
605	FLJ81147AAAF	RNF113B	1	26	9	437.334
606	FLJ36827AAAF	ZNF345	1	26	11	213.477
607	FLJ44958AAAF	Unknown	1	26	13	271.157
608	FLJ34374AAAF	Unknown	1	26	15	347.93
609	FLJ31236AAAF	SLC6A18	1	26	17	178.547
610	FLJ35834AAAF	IQUB	1	26	19	155.873
611	FLJ27357AAAF	TMEM31	1	26	21	282.64
612	FLJ20622AAAF	DUT	1	26	23	174.859
613	FLJ39183AAAF	TP53RK	1	26	25	908.096
614	FLJ23936AAAF	CERS6	1	26	27	164.698
615	FLJ82083AAAF	RELB	1	26	29	189.901
616	FLJ40120AAAF	ETV2	1	26	31	292.901
617	FLJ93060AAAF	CXCR1	1	26	33	184.429
618	FLJ13077AAAF	RNF121	1	26	35	226.605
619	FLJ39948AAAF	Unknown	1	26	37	386.914
620	FLJ43317AAAF	FGF12	1	26	39	319.583
621	FLJ90826AAAF	TUBB4A	1	26	41	129.124
622	FLJ23768AAAF	DYNC1LI1	1	26	43	121.801
623	FLJ85589SAAF	EIF4G2	1	26	45	121.005
624	FLJ23565WAAF	Unknown	1	26	47	181.209
625	FLJ58923AAAF	Unknown	1	27	1	284.348
626	FLJ50578AAAF	NME6	1	27	3	276.061
627	FLJ44034AAAF	EPPIN ; EPPINWFDC6	1	27	5	383.394
628	FLJ44894AAAF	ZNF826P	1	27	7	661.468
629	FLJ83337WAAF	NPM1	1	27	9	246.198
630	FLJ33811AAAF	ZNF827	1	27	11	143.45
631	FLJ81382AAAF	PTGER1	1	27	13	755.028
632	FLJ10424AAAF	SRSF10 ; LOC100996657	1	27	15	203.945
633	FLJ37896AAAF	SETD4	1	27	17	237.124
634	FLJ13798AAAF	KDM8	1	27	19	215.213
635	FLJ90438AAAF	RBBP8NL	1	27	21	316.01
636	FLJ23617AAAF	CMBL	1	27	23	212.861
637	FLJ45381AAAF	PTPN5	1	27	25	223.948
638	FLJ94096AAAF	NKX28	1	27	27	137.816
639	FLJ23834AAAF	CDHR3	1	27	29	232.974
640	FLJ94935AAAF	ZNF221	1	27	31	150.773
641	FLJ11807AAAF	UBTD1	1	27	33	181.528
642	FLJ22321AAAF	CCDC86	1	27	35	131.676
643	FLJ10154AAAF	ARGLU1	1	27	37	841.423
644	FLJ90408AAAF	ELOVL5	1	27	39	168.753
645	FLJ27369AAAF	MYL9	1	27	41	148.054
646	FLJ21161AAAF	IFI6	1	27	43	159.131
647	FLJ38121AAAF	ERVK131	1	27	45	144.003
648	FLJ53231AAAF	ALDH9A1	1	27	47	117.322
649	FLJ12390WAAF	Unknown	1	28	1	175.327
650	FLJ52035AAAF	CD1E	1	28	3	221.424
651	FLJ80077AAAF	ADCK4	1	28	5	283.26
652	FLJ13822AAAF	RNF14	1	28	7	143.617
653	FLJ81579AAAF	KAT2A	1	28	9	190.33
654	FLJ95320AAAF	PHF20	1	28	11	173.018
655	FLJ96138AAAF	GRHL3	1	28	13	219.068
656	FLJ31364AAAF	EME1	1	28	15	213.171
657	FLJ31293AAAF	CLDN10	1	28	17	223.843
658	FLJ38241AAAF	RALYL	1	28	19	168.662
659	FLJ29030AAAF	EIF3M	1	28	21	180.574
660	FLJ22155AAAF	FAM134B	1	28	23	194.418
661	FLJ80159AAAF	ADRBK1	1	28	25	213.644
662	FLJ39509AAAF	ZNF321P ; ZNF816ZNF321P	1	28	27	308.057
663	FLJ82302AAAF	E2F1	1	28	29	148.416
664	FLJ14140AAAF	ZFP36L1	1	28	31	173.967
665	FLJ94110AAAF	P2RY11	1	28	33	299.738
666	FLJ11285AAAF	COMMD10	1	28	35	186.781
667	FLJ36880AAAF	FAHD1	1	28	37	301.011
668	FLJ42406AAAF	Unknown	1	28	39	101.112
669	FLJ43169AAAF	TMEM63C	1	28	41	127.588
670	FLJ13441AAAF	BRD9	1	28	43	151.56
671	FLJ25626AAAF	Unknown	1	28	45	364.307
672	FLJ54392AAAF	HSPA1A ; HSPA1B	1	28	47	122.827
673	FLJ55426AAAF	Unknown	1	29	1	384.868
674	FLJ53617AAAF	FGR	1	29	3	232.277
675	FLJ94401AAAF	PDGFRA	1	29	5	164.393
676	FLJ10193AAAF	MED9	1	29	7	136.247
677	FLJ75041AAAF	ZNF785	1	29	9	807.819
678	FLJ93731AAAF	SNAI1	1	29	11	308.077
679	FLJ81525AAAF	PTAFR	1	29	13	298.65
680	FLJ11215AAAF	LIN7C	1	29	15	138.742
681	FLJ38208AAAF	CLVS2	1	29	17	339.285
682	FLJ22328AAAF	TMEM38A	1	29	19	175.064
683	FLJ90453AAAF	KCTD6	1	29	21	753.411
684	FLJ42755AAAF	Unknown	1	29	23	338.25
685	FLJ94150AAAF	PPP1CA	1	29	25	380.737
686	FLJ94378AAAF	BRMS1	1	29	27	231.447
687	FLJ95899AAAF	POU4F2	1	29	29	267.222
688	FLJ94314AAAF	FOSL1	1	29	31	185.588
689	FLJ12452AAAF	NMRK2	1	29	33	194.461
690	FLJ21939AAAF	AZI2	1	29	35	144.094
691	FLJ25362AAAF	CCDC54	1	29	37	1730.48
692	FLJ90625AAAF	MS4A7	1	29	39	163.353
693	FLJ46460AAAF	SLC17A8	1	29	41	183.227
694	FLJ23458AAAF	C18orf32	1	29	43	165.485
695	negative control	negative control	1	29	45	180.551
696	negative control	negative control	1	29	47	161.344
697	FLJ41570WAAF	Unknown	1	30	1	238.303
698	FLJ54147AAAF	DPF2	1	30	3	262.656
699	FLJ80166AAAF	PRKACA	1	30	5	151.57
700	FLJ32979AAAF	DR1	1	30	7	149.127
701	FLJ81586AAAF	TBX21	1	30	9	226.896
702	FLJ96622AAAF	MKRN1	1	30	11	216.463
703	FLJ13768AAAF	BAZ2A	1	30	13	153.521
704	FLJ30473AAAF	AIFM3	1	30	15	277.054
705	FLJ33437AAAF	RNF180	1	30	17	270.303
706	FLJ40121AAAF	C17orf47	1	30	19	279.11
707	FLJ26280AAAF	RCN1	1	30	21	240.564
708	FLJ40140AAAF	Unknown	1	30	23	495.315
709	FLJ81277AAAF	MAST4	1	30	25	284.901
710	FLJ16548AAAF	BCL6B	1	30	27	404.938
711	FLJ82307AAAF	ZBTB1	1	30	29	159.865
712	FLJ33720AAAF	ZNF23	1	30	31	174.792
713	FLJ94691AAAF	DRD1	1	30	33	208.95
714	FLJ11329AAAF	C10orf10	1	30	35	293.15
715	FLJ37170AAAF	SPOCK1	1	30	37	146.761
716	FLJ12910AAAF	C6orf211	1	30	39	111.278
717	FLJ90038AAAF	CERCAM	1	30	41	166.163
718	FLJ11105AAAF	PI4K2B	1	30	43	219.511
719	RelA	RelA	1	30	45	-
720	RelA	RelA	1	30	47	-
721	negative control	negative control	1	31	1	91.5609
722	negative control	negative control	1	31	3	86.6854
723	FLJ32337AAAF	Unknown	1	31	5	351.259
724	FLJ22129AAAF	ZFAND5	1	31	7	113.295
725	FLJ84281AAAF	DLX2	1	31	9	358.94
726	FLJ95007AAAF	BARD1	1	31	11	172.546
727	FLJ81500AAAF	CCBP2	1	31	13	217.379
728	FLJ14971AAAF	TMEM43	1	31	15	242.63
729	FLJ38771AAAF	FAM117B	1	31	17	224.931
730	FLJ32370AAAF	TMEM68	1	31	19	208.425
731	FLJ42168AAAF	VMAC	1	31	21	345.234
732	FLJ39760AAAF	Unknown	1	31	23	289.147
733	FLJ80951AAAF	PPP4C	1	31	25	259.899
734	FLJ94867AAAF	CBFA2T2	1	31	27	253.425
735	FLJ45122AAAF	ZBTB47	1	31	29	155.438
736	FLJ38903AAAF	HOXB8	1	31	31	410.061
737	FLJ12538AAAF	RAB17	1	31	33	178.957
738	FLJ22609AAAF	NSUN3	1	31	35	540.702
739	FLJ40918AAAF	TYW3	1	31	37	241.628
740	FLJ90648AAAF	RHOBTB1	1	31	39	126.41
741	FLJ39454AAAF	VWA1	1	31	41	267.236
742	FLJ94116AAAF	MPZ	1	31	43	293.951
743	RelA	RelA	1	31	45	-
744	RelA	RelA	1	31	47	-
745	negative control	negative control	1	32	1	142.672
746	negative control	negative control	1	32	3	103.182
747	FLJ80027AAAF	CDK9	1	32	5	467.622
748	FLJ14009AAAF	TLE6	1	32	7	274.478
749	FLJ95876AAAF	NR2F6	1	32	9	338.694
750	FLJ16410AAAF	ZFP2	1	32	11	411.602
751	FLJ39460AAAF	TLE3	1	32	13	281.853
752	FLJ30105AAAF	IMPDH1	1	32	15	225.422
753	FLJ34032AAAF	SAMD3	1	32	17	344.108
754	FLJ41027AAAF	RSPO2	1	32	19	550.601
755	FLJ26476AAAF	MRPL49	1	32	21	320.16
756	FLJ40404AAAF	PLEKHJ1	1	32	23	244.361
757	FLJ82358AAAF	PKN3	1	32	25	231.257
758	FLJ23233AAAF	ZNF419	1	32	27	238.937
759	FLJ82377AAAF	STAT5B	1	32	29	142.448
760	FLJ83919AAAF	PURA	1	32	31	198.865
761	FLJ94832AAAF	LPAR4	1	32	33	163.911
762	FLJ13931AAAF	PCBP4	1	32	35	112.852
763	FLJ35009AAAF	Unknown	1	32	37	555.481
764	FLJ13280AAAF	ERAL1	1	32	39	195.578
765	FLJ26382AAAF	ACTC1	1	32	41	173.69
766	FLJ21770AAAF	RPS19BP1	1	32	43	225.432
767	negative control	negative control	1	32	45	30.312
768	negative control	negative control	1	32	47	44.4328
769	negative control	negative control	2	1	1	57.4018
770	negative control	negative control	2	1	3	40.6855
771	FLJ80119AAAF	PDIK1L	2	1	5	136.571
772	FLJ31528AAAF	ENTHD2	2	1	7	118.097
773	FLJ95638AAAF	RRN3	2	1	9	142.036
774	FLJ16346AAAF	ZSCAN29	2	1	11	104.706
775	FLJ45568AAAF	ZNF493	2	1	13	85.6904
776	FLJ31810AAAF	LINGO2	2	1	15	110.004
777	FLJ34263AAAF	TMEM169	2	1	17	203.269
778	FLJ41801AAAF	STBD1	2	1	19	106.122
779	FLJ26653AAAF	MARCH2	2	1	21	230.942
780	FLJ43766AAAF	Unknown	2	1	23	374.251
781	FLJ96835AAAF	RPS6KA1	2	1	25	136.9
782	FLJ90415AAAF	ZNF689	2	1	27	255.19
783	FLJ82253AAAF	ZNF678	2	1	29	133.621
784	FLJ83012AAAF	PITX1	2	1	31	191.255
785	FLJ80354AAAF	DRD2	2	1	33	209.148
786	FLJ13870AAAF	SNX11	2	1	35	150.129
787	FLJ38065AAAF	PDE4C	2	1	37	199.077
788	FLJ14611AAAF	GLT8D1	2	1	39	160.462
789	FLJ46828AAAF	C19orf40	2	1	41	124.859
790	FLJ20051AAAF	ARL15	2	1	43	54.379
791	negative control	negative control	2	1	45	97.3132
792	negative control	negative control	2	1	47	268.934
793	negative control	negative control	2	2	1	112.16
794	negative control	negative control	2	2	3	71.8151
795	FLJ31080AAAF	CAMK2D	2	2	5	124.309
796	FLJ11584AAAF	MYNN	2	2	7	161.519
797	FLJ81017AAAF	HOXA9	2	2	9	573.704
798	FLJ23231AAAF	ZC3H12A	2	2	11	104.218
799	FLJ14754AAAF	ZNF799	2	2	13	246.706
800	FLJ35811AAAF	C11orf85	2	2	15	312.251
801	FLJ31975AAAF	KRIT1	2	2	17	156.491
802	FLJ41028AAAF	FAM5C	2	2	19	153.244
803	FLJ46696AAAF	CCDC78	2	2	21	214.648
804	FLJ90360AAAF	LEPROT	2	2	23	227.413
805	FLJ94044AAAF	CDK6	2	2	25	524.496
806	FLJ16317AAAF	Unknown	2	2	27	141.308
807	FLJ81619AAAF	THRA	2	2	29	250.097
808	FLJ12466AAAF	CSDE1	2	2	31	130.827
809	FLJ10899AAAF	GPRC5A	2	2	33	342.003
810	FLJ32395AAAF	NDNL2	2	2	35	507.575
811	FLJ34828AAAF	GTDC2	2	2	37	181.966
812	FLJ14103AAAF	CXorf36	2	2	39	272.503
813	FLJ90547AAAF	LOH12CR1	2	2	41	239.028
814	FLJ37183AAAF	Unknown	2	2	43	482.394
815	negative control	negative control	2	2	45	96.5507
816	negative control	negative control	2	2	47	264.936
817	negative control	negative control	2	3	1	63.2964
818	negative control	negative control	2	3	3	77.6091
819	FLJ80084AAAF	CDK1	2	3	5	191.778
820	FLJ32104AAAF	ZNF488	2	3	7	219.846
821	FLJ96224AAAF	CREB1	2	3	9	93.8918
822	FLJ32803AAAF	Unknown	2	3	11	210.096
823	FLJ37870AAAF	JMY	2	3	13	135.216
824	FLJ31820AAAF	SH3BP5L	2	3	15	150.07
825	FLJ36068AAAF	FAM181A	2	3	17	343.276
826	FLJ16386AAAF	GBP6	2	3	19	109.412
827	FLJ26595AAAF	LDHA	2	3	21	181.339
828	FLJ37000AAAF	GATC	2	3	23	184.536
829	FLJ80042AAAF	CSNK1D	2	3	25	253.936
830	FLJ44414AAAF	Unknown	2	3	27	301.569
831	FLJ83102AAAF	RBBP5	2	3	29	133.95
832	FLJ36039AAAF	FAM27D1 ; LOC100132859	2	3	31	373.117
833	FLJ80380AAAF	CCR5	2	3	33	146.696
834	FLJ14007AAAF	ZFAND1	2	3	35	238.59
835	FLJ38080AAAF	MPZL3	2	3	37	196.155
836	FLJ14700AAAF	GTPBP3	2	3	39	146.541
837	FLJ20668AAAF	MARCH1	2	3	41	154.208
838	FLJ20919AAAF	MRPL37	2	3	43	209.067
839	negative control	negative control	2	3	45	161.322
840	negative control	negative control	2	3	47	76.9666
841	negative control	negative control	2	4	1	80.2022
842	negative control	negative control	2	4	3	96.5391
843	FLJ35932AAAF	STK33	2	4	5	328.991
844	FLJ10551AAAF	YEATS4	2	4	7	420.812
845	FLJ80997AAAF	HOXD3	2	4	9	169.972
846	FLJ35485AAAF	RARRES2	2	4	11	186.835
847	FLJ40764AAAF	Unknown	2	4	13	404.963
848	FLJ14685AAAF	JKAMP	2	4	15	170.522
849	FLJ32149AAAF	POGK	2	4	17	171.954
850	FLJ16213AAAF	VWA2	2	4	19	147.35
851	FLJ45645AAAF	RBM43	2	4	21	541.332
852	FLJ20731AAAF	FKBP14	2	4	23	208.188
853	FLJ95270AAAF	RIOK1	2	4	25	160.308
854	FLJ39383AAAF	BATF2	2	4	27	251.544
855	FLJ81758AAAF	CCNH	2	4	29	252.349
856	FLJ75329AAAF	CERS2	2	4	31	200.877
857	FLJ16066AAAF	OXGR1	2	4	33	360.008
858	FLJ32353AAAF	SFXN1	2	4	35	303.818
859	FLJ35242AAAF	CLDN5	2	4	37	193.709
860	FLJ11218AAAF	RNLS	2	4	39	191.801
861	FLJ90546AAAF	TM2D2	2	4	41	194.986
862	FLJ32239AAAF	FAM26D	2	4	43	274.252
863	negative control	negative control	2	4	45	202.882
864	negative control	negative control	2	4	47	101.009
865	FLJ90261WAAF	Unknown	2	5	1	695.532
866	FLJ45201AAAF	Unknown	2	5	3	145.476
867	FLJ80073AAAF	PDPK1	2	5	5	185.806
868	FLJ34693AAAF	ZNF37A	2	5	7	92.154
869	FLJ96541AAAF	HOXB9	2	5	9	223.507
870	FLJ16812AAAF	GFI1	2	5	11	174.524
871	FLJ32295AAAF	SP8	2	5	13	174.934
872	FLJ21415AAAF	C12orf49	2	5	15	240.827
873	FLJ33074AAAF	DCAF11	2	5	17	205.173
874	FLJ41859AAAF	LOC401286	2	5	19	209.342
875	FLJ26568AAAF	MRPS9	2	5	21	184.277
876	FLJ90289AAAF	SPON2	2	5	23	160.315
877	FLJ80724AAAF	NTRK2	2	5	25	109.706
878	FLJ45865AAAF	ZNF776	2	5	27	157.478
879	FLJ93776AAAF	HOXB13	2	5	29	333.91
880	FLJ82457AAAF	MXI1	2	5	31	230.137
881	FLJ80349AAAF	S1PR4	2	5	33	324.753
882	FLJ30127AAAF	NAP1L5	2	5	35	112.443
883	FLJ38602AAAF	ADSSL1	2	5	37	308.149
884	FLJ10856AAAF	TMEM30A	2	5	39	153.647
885	FLJ45261AAAF	ADIPOR2	2	5	41	115.055
886	FLJ35136AAAF	ALS2CL	2	5	43	159.421
887	FLJ31002WAAF	Unknown	2	5	45	290.121
888	FLJ45728AAAF	Unknown	2	5	47	99.6316
889	FLJ16754AAAF	PRKCZ	2	6	1	140.998
890	FLJ26089AAAF	Unknown	2	6	3	423.146
891	FLJ38656AAAF	DDR2	2	6	5	148.82
892	FLJ14457AAAF	ZNF514	2	6	7	736.125
893	FLJ80990AAAF	CITED2	2	6	9	353.309
894	FLJ12298AAAF	ZNF394	2	6	11	245.766
895	FLJ36883AAAF	ZNF135	2	6	13	177.98
896	FLJ20473AAAF	SLC41A3	2	6	15	238.226
897	FLJ32737AAAF	DLAT	2	6	17	111.97
898	FLJ31646AAAF	NOP2	2	6	19	143.522
899	FLJ44977AAAF	NDRG1	2	6	21	115.93
900	FLJ90171AAAF	SERTAD1	2	6	23	140.785
901	FLJ92916AAAF	FES	2	6	25	285.445
902	FLJ30133AAAF	Unknown	2	6	27	505.039
903	FLJ81755AAAF	C1D	2	6	29	609.741
904	FLJ40108AAAF	PBX4	2	6	31	1339.57
905	FLJ26406AAAF	CXCR4	2	6	33	189.587
906	FLJ10727AAAF	TMLHE	2	6	35	346.992
907	FLJ35712AAAF	DSN1	2	6	37	288.278
908	FLJ43582AAAF	C8orf86	2	6	39	1390.33
909	FLJ46323AAAF	FMNL3	2	6	41	317.132
910	FLJ29033AAAF	IL8	2	6	43	302.99
911	FLJ26522AAAF	Unknown	2	6	45	270.579
912	FLJ45551AAAF	Unknown	2	6	47	378.787
913	FLJ55700AAAF	HDLBP	2	7	1	113.128
914	FLJ43676WAAF	Unknown	2	7	3	188.155
915	FLJ80061AAAF	CSNK2A2	2	7	5	160.66
916	FLJ34934AAAF	ZNF227	2	7	7	107.868
917	FLJ96797AAAF	RFX4	2	7	9	120.539
918	FLJ31816AAAF	PRDM4	2	7	11	104.528
919	FLJ40560AAAF	Unknown	2	7	13	184.726
920	FLJ21820AAAF	C2orf43	2	7	15	165.811
921	FLJ33129AAAF	THTPA	2	7	17	101.358
922	FLJ40672AAAF	Unknown	2	7	19	105.987
923	FLJ43118AAAF	CGB ; CGB5 ; CGB7 ; CGB8	2	7	21	155.458
924	FLJ90193AAAF	SLC16A11	2	7	23	204.264
925	FLJ80184AAAF	TYRO3	2	7	25	100.622
926	FLJ90686AAAF	DLX3	2	7	27	207.178
927	FLJ94618AAAF	NFIL3	2	7	29	121.793
928	FLJ39320AAAF	INSM2	2	7	31	129.379
929	FLJ80334AAAF	P2RY6	2	7	33	195.346
930	FLJ31659AAAF	FAM218A	2	7	35	474.429
931	FLJ39573AAAF	LRRC39	2	7	37	188.109
932	FLJ10982AAAF	OLAH	2	7	39	127.742
933	FLJ46512AAAF	PPAPDC2	2	7	41	246.304
934	FLJ41502AAAF	ANKS3	2	7	43	145.519
935	FLJ39164WAAF	Unknown	2	7	45	150.245
936	FLJ42420WAAF	Unknown	2	7	47	193.45
937	FLJ55741AAAF	SLC27A5	2	8	1	137.441
938	FLJ54769AAAF	ASB3	2	8	3	177.686
939	FLJ80144AAAF	PAK6	2	8	5	490.154
940	FLJ25022AAAF	ATF4	2	8	7	104.555
941	FLJ81893AAAF	DBP	2	8	9	198.404
942	FLJ81283AAAF	KLF1	2	8	11	166.934
943	FLJ92613AAAF	GABBR1	2	8	13	190.737
944	FLJ10737AAAF	DNAJC11	2	8	15	152.644
945	FLJ35810AAAF	SPERT	2	8	17	230.807
946	FLJ44299AAAF	FAM92B	2	8	19	162.127
947	FLJ90275AAAF	ORMDL1	2	8	21	219.885
948	FLJ10292AAAF	MAGOHB	2	8	23	215.588
949	FLJ80143AAAF	STK24	2	8	25	119.649
950	FLJ30663AAAF	ZNF599	2	8	27	413.663
951	FLJ81326AAAF	NEUROG2	2	8	29	182.415
952	FLJ39252AAAF	ZNF682	2	8	31	166.206
953	FLJ82257AAAF	TCERG1L	2	8	33	192.486
954	FLJ20462AAAF	RPH3AL	2	8	35	303.137
955	FLJ32954AAAF	FAM82A1	2	8	37	227.703
956	FLJ40877AAAF	TSEN15	2	8	39	117.188
957	FLJ27356AAAF	SPACA7	2	8	41	115.372
958	FLJ21661AAAF	GFM2	2	8	43	163.826
959	FLJ42062WAAF	Unknown	2	8	45	350.026
960	FLJ38064WAAF	Unknown	2	8	47	121.523
961	FLJ21784WAAF	Unknown	2	9	1	230.377
962	FLJ51455AAAF	RIBC1	2	9	3	353.119
963	FLJ32685AAAF	NEK10	2	9	5	103.723
964	FLJ16517AAAF	LIN28B	2	9	7	113.72
965	FLJ83878AAAF	ESRRA	2	9	9	201.5
966	FLJ35453AAAF	ZNF579	2	9	11	120.307
967	FLJ92854AAAF	S1PR1	2	9	13	218.224
968	FLJ10582AAAF	FAIM	2	9	15	87.9159
969	FLJ40958AAAF	ABLIM1	2	9	17	102.654
970	FLJ31452AAAF	NDEL1	2	9	19	169.5
971	FLJ44564AAAF	Unknown	2	9	21	276.311
972	FLJ26383AAAF	MASP1	2	9	23	101.803
973	FLJ10947AAAF	SSU72	2	9	25	136.443
974	FLJ93932AAAF	SMAD5	2	9	27	113.457
975	FLJ31909AAAF	PHF15	2	9	29	103.781
976	FLJ16532AAAF	ZNF639	2	9	31	110.562
977	FLJ10231AAAF	LUC7L	2	9	33	112.295
978	FLJ22362AAAF	FNDC4	2	9	35	186.731
979	FLJ11497AAAF	FBXO9	2	9	37	151.99
980	FLJ90093AAAF	PRRG3	2	9	39	147.423
981	FLJ31606AAAF	C16orf55	2	9	41	114.022
982	FLJ93701AAAF	HBEGF	2	9	43	146.293
983	FLJ23032WAAF	Unknown	2	9	45	129.685
984	FLJ51602AAAF	GBP1	2	9	47	85.3692
985	FLJ21309WAAF	Unknown	2	10	1	377.348
986	FLJ51828AAAF	BAIAP3	2	10	3	165.181
987	FLJ80058AAAF	PRKCZ	2	10	5	428.472
988	FLJ14315AAAF	Unknown	2	10	7	334.498
989	FLJ82118AAAF	NR0B2	2	10	9	319.582
990	FLJ16139AAAF	DBX2	2	10	11	273.099
991	FLJ93242AAAF	EDNRA	2	10	13	158.93
992	FLJ13138AAAF	C14orf159	2	10	15	145.337
993	FLJ36017AAAF	DDI1	2	10	17	167.441
994	FLJ44321AAAF	UBXN2B	2	10	19	101.993
995	FLJ90808AAAF	POC1A	2	10	21	187.002
996	FLJ10973AAAF	SNX4	2	10	23	94.2943
997	FLJ80129AAAF	CDK17	2	10	25	223.871
998	FLJ13828AAAF	KAT7	2	10	27	250.604
999	FLJ81570AAAF	NEURL	2	10	29	389.593
1000	FLJ35863AAAF	ZNF383	2	10	31	331.507
1001	FLJ44645AAAF	GAS8	2	10	33	176.354
1002	FLJ30107AAAF	SLC46A1	2	10	35	218.557
1003	FLJ33312AAAF	NHLRC2	2	10	37	119.405
1004	FLJ34064AAAF	FANCB	2	10	39	92.1308
1005	FLJ29015AAAF	PRDX1	2	10	41	183.011
1006	FLJ22077AAAF	YPEL5	2	10	43	275.115
1007	FLJ42328WAAF	Unknown	2	10	45	263.868
1008	FLJ50079AAAF	NRK	2	10	47	181.212
1009	FLJ52886AAAF	ATG13	2	11	1	93.8337
1010	FLJ52234AAAF	Unknown	2	11	3	372.119
1011	FLJ76641AAAF	CSNK1G3	2	11	5	179.559
1012	FLJ36070AAAF	MAMSTR	2	11	7	96.9262
1013	FLJ83766AAAF	MED27	2	11	9	204.767
1014	FLJ21433AAAF	Unknown	2	11	11	85.017
1015	FLJ81505AAAF	SSTR2	2	11	13	95.4129
1016	FLJ12650AAAF	NKAIN1	2	11	15	115.957
1017	FLJ37305AAAF	MAGEE2	2	11	17	142.492
1018	FLJ20487AAAF	SDHAF2	2	11	19	196.794
1019	FLJ90474AAAF	POLR2M	2	11	21	114.885
1020	FLJ41026AAAF	LRRC70	2	11	23	69.9534
1021	FLJ34641AAAF	C20orf57 ; DUSP15	2	11	25	271.848
1022	FLJ94118AAAF	HEXIM1	2	11	27	71.9699
1023	FLJ45243AAAF	Unknown	2	11	29	283.653
1024	FLJ93919AAAF	MEOX2	2	11	31	275.03
1025	FLJ11848AAAF	PAAF1	2	11	33	201.914
1026	FLJ21696AAAF	APOL3	2	11	35	359.404
1027	FLJ25358AAAF	C9orf24	2	11	37	188.082
1028	FLJ90397AAAF	HSDL1	2	11	39	136.911
1029	FLJ31858AAAF	ATP13A1	2	11	41	106.049
1030	FLJ93823AAAF	MMP3	2	11	43	106.173
1031	FLJ52890AAAF	RFX8	2	11	45	126.531
1032	FLJ53866AAAF	Unknown	2	11	47	97.9828
1033	FLJ53423AAAF	FKBP10	2	12	1	151.665
1034	FLJ52630AAAF	Unknown	2	12	3	413.621
1035	FLJ80047AAAF	TRIM28	2	12	5	101.745
1036	FLJ16141AAAF	ZNF620	2	12	7	333.957
1037	FLJ82260AAAF	ETV6	2	12	9	260.38
1038	FLJ94072AAAF	HOXA1	2	12	11	182.288
1039	FLJ94219AAAF	CYSLTR1	2	12	13	225.218
1040	FLJ13607AAAF	CENPN	2	12	15	129.933
1041	FLJ36601AAAF	CXorf59	2	12	17	143.65
1042	FLJ16641AAAF	LEKR1	2	12	19	268.899
1043	FLJ16680AAAF	ACOT12	2	12	21	124.189
1044	FLJ11342AAAF	ABHD10	2	12	23	319.957
1045	FLJ80024AAAF	ILK	2	12	25	244.682
1046	FLJ35095AAAF	MAFK	2	12	27	469.087
1047	FLJ95724AAAF	TAF7	2	12	29	111.595
1048	FLJ82397AAAF	ZNF774	2	12	31	189.974
1049	FLJ13304AAAF	TPCN2	2	12	33	260.23
1050	FLJ31146AAAF	HERPUD2	2	12	35	190.539
1051	FLJ33815AAAF	LRRC8E	2	12	37	137.232
1052	FLJ39031AAAF	FAM219A	2	12	39	95.4361
1053	FLJ26314AAAF	ZMYM6NB	2	12	41	265.091
1054	FLJ39820AAAF	Unknown	2	12	43	540.515
1055	FLJ52959AAAF	GHITM	2	12	45	326.967
1056	FLJ52601AAAF	Unknown	2	12	47	881.714
1057	FLJ52956AAAF	CPNE6	2	13	1	340.633
1058	FLJ59924AAAF	Unknown	2	13	3	365.732
1059	FLJ16228AAAF	ERN2	2	13	5	176.242
1060	FLJ13475AAAF	CHRAC1	2	13	7	210.29
1061	FLJ84675AAAF	PHB2	2	13	9	173.432
1062	FLJ81590AAAF	HOXC4	2	13	11	218.611
1063	FLJ81426AAAF	OXER1	2	13	13	223.178
1064	FLJ11267AAAF	C8orf44	2	13	15	503.259
1065	FLJ38152AAAF	MOB3A	2	13	17	157.281
1066	FLJ21172AAAF	RBFA	2	13	19	431.405
1067	FLJ90486AAAF	SCAMP4	2	13	21	226.395
1068	FLJ23256AAAF	UTP3	2	13	23	96.8681
1069	FLJ22777AAAF	POMGNT1	2	13	25	409.092
1070	FLJ94661AAAF	SPZ1	2	13	27	132.104
1071	FLJ96701AAAF	RBM23	2	13	29	170.665
1072	FLJ46058AAAF	ZNF17	2	13	31	189.816
1073	FLJ12444AAAF	ZCCHC17	2	13	33	159.553
1074	FLJ22553AAAF	Unknown	2	13	35	178.406
1075	FLJ25410AAAF	SEPT12	2	13	37	247.62
1076	FLJ90389AAAF	TMEM87A	2	13	39	98.9697
1077	FLJ35288AAAF	BSPRY	2	13	41	174.001
1078	FLJ80233AAAF	CCL2	2	13	43	190.95
1079	FLJ54218AAAF	ANP32E	2	13	45	115.508
1080	FLJ51146AAAF	SETMAR	2	13	47	285.36
1081	FLJ54213AAAF	Unknown	2	14	1	147.462
1082	FLJ77587AAAF	ADRBK2	2	14	3	169.96
1083	FLJ95825AAAF	CAMK1	2	14	5	104.682
1084	FLJ16478AAAF	ETV3L	2	14	7	505.961
1085	FLJ81852AAAF	ZMAT5	2	14	9	311.175
1086	FLJ20373AAAF	Unknown	2	14	11	214.718
1087	FLJ94593AAAF	GPR17	2	14	13	369.444
1088	FLJ13631AAAF	METTL7A	2	14	15	203.014
1089	FLJ36981AAAF	Unknown	2	14	17	611.634
1090	FLJ10843AAAF	PLA2G15	2	14	19	259.475
1091	FLJ45843AAAF	WFIKKN2	2	14	21	130.722
1092	FLJ11808AAAF	C7orf10	2	14	23	217.307
1093	FLJ80089WAAF	FYN	2	14	25	305.606
1094	FLJ31213AAAF	ZNF396	2	14	27	379.832
1095	FLJ95932AAAF	PMFBP1	2	14	29	164.995
1096	FLJ93371AAAF	RXRG	2	14	31	142.976
1097	FLJ26230AAAF	FAM115C	2	14	33	220.024
1098	FLJ30532AAAF	MARVELD2	2	14	35	272.545
1099	FLJ33977AAAF	DTWD2	2	14	37	324.269
1100	FLJ39396AAAF	LOC100996760 ; LOC101060462	2	14	39	527.085
1101	FLJ26679AAAF	Unknown	2	14	41	247.109
1102	FLJ30359AAAF	RPS15A	2	14	43	366.619
1103	FLJ53715AAAF	SH3GL2	2	14	45	120.214
1104	FLJ57345AAAF	STK32A	2	14	47	253.851
1105	FLJ23084WAAN	Unknown	2	15	1	424.497
1106	FLJ34545WAAN	Unknown	2	15	3	171.307
1107	FLJ80164AAAF	SIK1	2	15	5	133.049
1108	FLJ22252AAAF	SOX17	2	15	7	97.4293
1109	FLJ84928AAAF	ZNF322	2	15	9	202.309
1110	FLJ96388AAAF	KLF11	2	15	11	164.735
1111	FLJ95786AAAF	GPR75	2	15	13	133.559
1112	FLJ14970AAAF	TRIM34	2	15	15	174.74
1113	FLJ39176AAAF	RNF152	2	15	17	208.266
1114	FLJ34802AAAF	SYTL2	2	15	19	281.451
1115	FLJ42819AAAF	Unknown	2	15	21	235.277
1116	FLJ30396AAAF	TIAF1	2	15	23	220.125
1117	FLJ95698AAAF	DUSP4	2	15	25	219.788
1118	FLJ94834AAAF	NEUROD4	2	15	27	229.7
1119	FLJ41935WAAF	Unknown	2	15	29	151.127
1120	FLJ21528AAAF	ISX	2	15	31	375.099
1121	FLJ12594AAAF	ENOPH1	2	15	33	114.815
1122	FLJ22638AAAF	RPP21	2	15	35	330.949
1123	FLJ40709AAAF	DNASE1L2	2	15	37	173.393
1124	FLJ90652AAAF	INO80E	2	15	39	140.054
1125	FLJ39651AAAF	PDCD7	2	15	41	282.91
1126	FLJ94301AAAF	SLC7A9	2	15	43	130.273
1127	FLJ42496WAAN	Unknown	2	15	45	255.477
1128	FLJ46633WAAN	Unknown	2	15	47	212.419
1129	FLJ41376WAAN	Unknown	2	16	1	166.535
1130	FLJ10146WAAN	Unknown	2	16	3	261.186
1131	FLJ82131AAAF	DYRK4	2	16	5	260.291
1132	FLJ20244AAAF	TRMT1	2	16	7	173.916
1133	FLJ82327AAAF	ZNF740	2	16	9	822.528
1134	FLJ84190AAAF	NFYA	2	16	11	140.631
1135	FLJ95094AAAF	VIPR1	2	16	13	193.489
1136	FLJ13933AAAF	NT5DC2	2	16	15	185.067
1137	FLJ37964AAAF	THEM5	2	16	17	230.935
1138	FLJ14472AAAF	DDX19B	2	16	19	113.809
1139	FLJ26411AAAF	Unknown	2	16	21	269.282
1140	FLJ21148AAAF	SETD6	2	16	23	180.844
1141	FLJ40875AAAF	DCBLD1	2	16	25	487.329
1142	FLJ90575AAAF	CCDC96	2	16	27	140.205
1143	FLJ83868WAAF	RARB	2	16	29	193.357
1144	FLJ96706AAAF	ZNF668	2	16	31	143.228
1145	FLJ80358AAAF	ADORA2B	2	16	33	234.008
1146	FLJ13934AAAF	KPTN	2	16	35	168.103
1147	FLJ38214AAAF	NECAB1	2	16	37	146.924
1148	FLJ14494AAAF	RPUSD4	2	16	39	374.572
1149	FLJ45192AAAF	GALNT10	2	16	41	179.033
1150	FLJ20552AAAF	RNF126	2	16	43	174.152
1151	FLJ12276WAAN	Unknown	2	16	45	323.007
1152	FLJ21911WAAN	Unknown	2	16	47	234.944
1153	FLJ50459AAAF	ETV1	2	17	1	97.7583
1154	FLJ54464AAAF	STAT5A	2	17	3	97.2165
1155	FLJ80185AAAF	WEE1	2	17	5	174.698
1156	FLJ26145AAAF	WBP2NL	2	17	7	236.338
1157	FLJ85113AAAF	ZNF764	2	17	9	167.99
1158	FLJ23113AAAF	TGIF1	2	17	11	273.459
1159	FLJ82643AAAF	OR51E1	2	17	13	106.56
1160	FLJ38594AAAF	C14orf180	2	17	15	461.463
1161	FLJ39091AAAF	PTGR2	2	17	17	116.162
1162	FLJ91018AAAF	TP53I13	2	17	19	229.274
1163	FLJ44589AAAF	RNF128	2	17	21	131.268
1164	FLJ23101AAAF	C5orf54	2	17	23	138.541
1165	FLJ80529AAAF	PTPRN2	2	17	25	116.034
1166	FLJ94221AAAF	TBPL1	2	17	27	255.306
1167	FLJ82852AAAF	ZNF295	2	17	29	123.876
1168	FLJ21703AAAF	REPIN1	2	17	31	239.31
1169	FLJ12517AAAF	JMJD4	2	17	33	253.758
1170	FLJ20090AAAF	BRE	2	17	35	231.221
1171	FLJ25442AAAF	SPATS1	2	17	37	231.008
1172	FLJ90702AAAF	MFSD2A	2	17	39	166.469
1173	FLJ14280AAAF	C10orf95	2	17	41	182.423
1174	FLJ80305AAAF	NPTX2	2	17	43	121.182
1175	FLJ54463AAAF	RARG	2	17	45	123.822
1176	FLJ55472AAAF	ZBTB7B	2	17	47	103.235
1177	FLJ53345AAAF	LZTR1	2	18	1	124.832
1178	FLJ94220AAAF	ESR1	2	18	3	118.128
1179	FLJ80046AAAF	MAPK13	2	18	5	284.764
1180	FLJ32883AAAF	ZBTB26	2	18	7	109.582
1181	FLJ96242AAAF	GTF2F1	2	18	9	124.058
1182	FLJ81974AAAF	TRIM31	2	18	11	342.874
1183	FLJ31375AAAF	Unknown	2	18	13	270.107
1184	FLJ32658AAAF	CCDC155	2	18	15	151.27
1185	FLJ34555AAAF	TST	2	18	17	180.883
1186	FLJ41993AAAF	IL17REL	2	18	19	275.084
1187	FLJ26657AAAF	COQ6	2	18	21	190.76
1188	FLJ41449AAAF	FAM19A5	2	18	23	199.074
1189	FLJ80056AAAF	STK25	2	18	25	366.17
1190	FLJ46157AAAF	RNF4	2	18	27	123.477
1191	FLJ83060AAAF	AHR	2	18	29	145.503
1192	FLJ34886AAAF	Unknown	2	18	31	229.023
1193	FLJ80348AAAF	EDNRB	2	18	33	249.4
1194	FLJ30231AAAF	C1orf159	2	18	35	734.778
1195	FLJ38005AAAF	WDR89	2	18	37	154.812
1196	FLJ41964AAAF	TMEM64	2	18	39	152.942
1197	FLJ20636AAAF	ASB9	2	18	41	113.867
1198	FLJ80002AAAF	PDGFB	2	18	43	577.865
1199	FLJ91004AAAF	DEDD2	2	18	45	390.995
1200	FLJ77543AAAF	NR2C1	2	18	47	103.599
1201	FLJ59054AAAF	Unknown	2	19	1	153.767
1202	FLJ41831WAAF	Unknown	2	19	3	162.084
1203	FLJ90711AAAF	EIF2AK1	2	19	5	122.773
1204	FLJ45309AAAF	SATB1	2	19	7	94.3756
1205	FLJ83945AAAF	SPDEF	2	19	9	170.7
1206	FLJ94063AAAF	ATF7	2	19	11	145.186
1207	FLJ75981AAAF	PTGFR	2	19	13	153.062
1208	FLJ39531AAAF	C15orf54	2	19	15	265.52
1209	FLJ39259AAAF	ENC1	2	19	17	98.8381
1210	FLJ91193AAAF	TMEM119	2	19	19	120.985
1211	FLJ27228AAAF	VTA1	2	19	21	151.216
1212	FLJ36477AAAF	Unknown	2	19	23	226.104
1213	FLJ75588AAAF	PTPN11	2	19	25	103.181
1214	FLJ39811AAAF	Unknown	2	19	27	225.028
1215	FLJ81562AAAF	GTF2IRD1	2	19	29	120.582
1216	FLJ95699AAAF	ZNF35	2	19	31	326.092
1217	FLJ12663AAAF	PPME1	2	19	33	148.135
1218	FLJ20208AAAF	PGPEP1	2	19	35	168.501
1219	FLJ25697AAAF	SNRPN	2	19	37	225.284
1220	FLJ45557AAAF	FAM196A	2	19	39	233.137
1221	FLJ33711AAAF	WDR83OS	2	19	41	274.817
1222	FLJ80301AAAF	FGF13	2	19	43	181.548
1223	FLJ83206WAAF	Unknown	2	19	45	309.093
1224	FLJ59013AAAF	LOC100287036	2	19	47	1434.74
1225	FLJ42273WAAF	Unknown	2	20	1	140.828
1226	FLJ36574WAAF	Unknown	2	20	3	126.256
1227	FLJ80035AAAF	HSPB8	2	20	5	166.202
1228	FLJ36211AAAF	TCF7	2	20	7	203.319
1229	FLJ96560AAAF	CREG1	2	20	9	160.935
1230	FLJ92755AAAF	TARDBP	2	20	11	159.278
1231	FLJ14478AAAF	ZNF397	2	20	13	187.195
1232	FLJ30596AAAF	NADKD1	2	20	15	245.708
1233	FLJ36113AAAF	C20orf132	2	20	17	241.338
1234	FLJ37415AAAF	LRRC20	2	20	19	195.942
1235	FLJ26669AAAF	LMNA	2	20	21	194.932
1236	FLJ34982AAAF	LIMD2	2	20	23	143.425
1237	FLJ75582AAAF	CDK14	2	20	25	483.779
1238	FLJ44970AAAF	GLIS2	2	20	27	356.505
1239	FLJ93782AAAF	HEY1	2	20	29	306.798
1240	FLJ96012AAAF	IRF2BP1	2	20	31	250.824
1241	FLJ80388AAAF	ADRA2A	2	20	33	237.081
1242	FLJ31166AAAF	TMEM52B	2	20	35	209.175
1243	FLJ38632AAAF	AIMP1	2	20	37	146.119
1244	FLJ12388AAAF	NEU3	2	20	39	178.111
1245	FLJ41827AAAF	SLC25A29	2	20	41	263.918
1246	FLJ32093AAAF	CSRNP3	2	20	43	153.476
1247	FLJ59077AAAF	Unknown	2	20	45	513.229
1248	FLJ40493AAAF	Unknown	2	20	47	153.445
1249	FLJ53942AAAF	USP13	2	21	1	86.8786
1250	FLJ51536AAAF	TGM1	2	21	3	94.9445
1251	FLJ93132AAAF	CDC7	2	21	5	104.535
1252	FLJ94683AAAF	IRF1	2	21	7	122.804
1253	FLJ81090AAAF	NRL	2	21	9	186.17
1254	FLJ40845AAAF	ZNF682	2	21	11	132.065
1255	FLJ23862AAAF	Unknown	2	21	13	241.311
1256	FLJ34407AAAF	TMEM9	2	21	15	118.941
1257	FLJ38984AAAF	C1orf216	2	21	17	246.672
1258	FLJ91179AAAF	RNASEH1	2	21	19	153.624
1259	FLJ22983AAAF	PPIL1	2	21	21	139.466
1260	FLJ26993AAAF	HTN3	2	21	23	255.094
1261	FLJ82936WAAF	PHLPP1	2	21	25	109.652
1262	FLJ95438AAAF	CDC40	2	21	27	133.083
1263	FLJ95441AAAF	ZNF347	2	21	29	79.8694
1264	FLJ39264AAAF	SND1	2	21	31	148.894
1265	FLJ35686AAAF	Unknown	2	21	33	226.611
1266	FLJ20445AAAF	MARCH5	2	21	35	227.95
1267	FLJ25608AAAF	CLDN18	2	21	37	143.371
1268	FLJ44553AAAF	LOC100130691	2	21	39	245.766
1269	FLJ44269AAAF	APOC4	2	21	41	223.294
1270	FLJ80295AAAF	SFTPB	2	21	43	136.427
1271	FLJ54298AAAF	SZRD1	2	21	45	108.208
1272	FLJ50888AAAF	ALDH2	2	21	47	121.766
1273	FLJ51588AAAF	MMP8	2	22	1	163.203
1274	FLJ50063AAAF	TMEM161B	2	22	3	95.3587
1275	FLJ80072AAAF	STK38	2	22	5	159.897
1276	FLJ35326AAAF	TSC22D3	2	22	7	90.482
1277	FLJ96856AAAF	ZBTB22	2	22	9	191.17
1278	FLJ16504AAAF	WIZ	2	22	11	129.116
1279	FLJ23527AAAF	Unknown	2	22	13	245.518
1280	FLJ21665AAAF	TUBAL3	2	22	15	134.717
1281	FLJ33505AAAF	DEPDC4	2	22	17	232.115
1282	FLJ42098AAAF	METTL8	2	22	19	146.889
1283	FLJ25832AAAF	EID3	2	22	21	139.485
1284	FLJ90201AAAF	PGBD3	2	22	23	281.122
1285	FLJ80053AAAF	BCKDK	2	22	25	221.588
1286	FLJ16636AAAF	ZNF782	2	22	27	119.278
1287	FLJ83541AAAF	NKX25	2	22	29	322.616
1288	FLJ96911AAAF	HMGN5	2	22	31	100.735
1289	FLJ80344AAAF	VIPR2	2	22	33	192.803
1290	FLJ31153AAAF	FOPNL	2	22	35	115.86
1291	FLJ40273AAAF	RBM4	2	22	37	161.682
1292	FLJ36671AAAF	Unknown	2	22	39	339.526
1293	FLJ43318AAAF	Unknown	2	22	41	506.243
1294	FLJ43334AAAF	FIGN	2	22	43	108.127
1295	FLJ52410AAAF	MFSD1	2	22	45	155.45
1296	FLJ51007AAAF	DNAJB6	2	22	47	467.988
1297	FLJ50035AAAF	TDRD10	2	23	1	117.304
1298	FLJ14476AAAF	LRG1	2	23	3	115.129
1299	FLJ80132AAAF	CAMK2G	2	23	5	85.2182
1300	FLJ92834AAAF	COPS3	2	23	7	100.204
1301	FLJ82186AAAF	CCNE1	2	23	9	132.41
1302	FLJ85052AAAF	ZNF19	2	23	11	175.062
1303	FLJ80384AAAF	CHRM5	2	23	13	135.607
1304	FLJ34726AAAF	Unknown	2	23	15	138.765
1305	FLJ26676AAAF	Unknown	2	23	17	127.057
1306	FLJ91116AAAF	CRH	2	23	19	203.896
1307	FLJ22537AAAF	COPZ1	2	23	21	107.759
1308	FLJ92636AAAF	GJA1	2	23	23	126.941
1309	FLJ92810AAAF	PPM1G	2	23	25	77.8722
1310	FLJ95570AAAF	AES	2	23	27	100.29
1311	FLJ94931AAAF	ZNF148	2	23	29	92.2856
1312	FLJ38364AAAF	Unknown	2	23	31	153.128
1313	FLJ10572AAAF	KLHL11	2	23	33	132.658
1314	FLJ30910AAAF	NANP	2	23	35	96.1908
1315	FLJ25818AAAF	EFCAB3	2	23	37	128.389
1316	FLJ44668AAAF	Unknown	2	23	39	322.856
1317	FLJ45803AAAF	C11orf92	2	23	41	130.842
1318	FLJ80250AAAF	IL6	2	23	43	127.375
1319	FLJ54471AAAF	C1R	2	23	45	118.666
1320	FLJ50065AAAF	MAMDC2	2	23	47	71.0797
1321	FLJ54428AAAF	SLITRK1	2	24	1	53.6668
1322	FLJ50047AAAF	NHLRC3	2	24	3	134.786
1323	FLJ39785AAAF	CDK3	2	24	5	297.935
1324	FLJ43409AAAF	FOXD4L1	2	24	7	194.541
1325	FLJ96295AAAF	GTF2H2C ; GTF2H2D	2	24	9	107.345
1326	FLJ40594AAAF	Unknown	2	24	11	170.603
1327	FLJ31532AAAF	GPR137	2	24	13	204.918
1328	FLJ14084AAAF	TMEM35	2	24	15	354.528
1329	FLJ37419AAAF	CLIP3	2	24	17	181.572
1330	FLJ13091AAAF	FANCF	2	24	19	249.574
1331	FLJ42909AAAF	C9orf139	2	24	21	122.122
1332	FLJ26689AAAF	OSCAR	2	24	23	229.599
1333	FLJ31142AAAF	DUSP26	2	24	25	492.836
1334	FLJ94022AAAF	TAF11	2	24	27	272.065
1335	FLJ39367AAAF	STAT1	2	24	29	111.03
1336	FLJ93588AAAF	CD86	2	24	31	166.384
1337	FLJ12114AAAF	LMCD1	2	24	33	167.692
1338	FLJ20859AAAF	METTL17	2	24	35	262.172
1339	FLJ40486AAAF	Unknown	2	24	37	89.8356
1340	FLJ90144AAAF	MTO1	2	24	39	152.625
1341	FLJ31911AAAF	SKA2	2	24	41	417.131
1342	FLJ93818AAAF	HLADPB1	2	24	43	237.812
1343	FLJ51324AAAF	CUZD1	2	24	45	103.564
1344	FLJ14759AAAF	NDRG3	2	24	47	113.689
1345	FLJ60022AAAF	DNAJB6	2	25	1	45.2294
1346	FLJ31083WAAF	Unknown	2	25	3	118.051
1347	FLJ16809AAAF	PKN1	2	25	5	109.555
1348	FLJ93051AAAF	SNAI2	2	25	7	171.497
1349	FLJ09014AAAF	MBD3L1	2	25	9	222.342
1350	FLJ16096AAAF	NR1H3	2	25	11	126.848
1351	FLJ16824AAAF	Unknown	2	25	13	114.823
1352	FLJ35767AAAF	TEX19	2	25	15	124.576
1353	FLJ40419AAAF	RFPL3	2	25	17	109.118
1354	FLJ91240AAAF	LDLRAD3	2	25	19	109.931
1355	FLJ24005AAAF	CYB5D2	2	25	21	246.076
1356	FLJ93195AAAF	NDN	2	25	23	218.004
1357	FLJ93859AAAF	PPM1A	2	25	25	81.6033
1358	FLJ93445AAAF	ELK1	2	25	27	104.477
1359	FLJ12554AAAF	ECD	2	25	29	100.53
1360	FLJ44923AAAF	ZNF700	2	25	31	102.538
1361	FLJ10613AAAF	GNL3L	2	25	33	189.343
1362	FLJ30014AAAF	YIPF5	2	25	35	183.383
1363	FLJ25776AAAF	ROPN1L	2	25	37	127.1
1364	FLJ44685AAAF	Unknown	2	25	39	573.967
1365	FLJ27262AAAF	H3F3A ; H3F3B	2	25	41	328.468
1366	FLJ80282AAAF	CCL19	2	25	43	291.181
1367	FLJ37516WAAF	Unknown	2	25	45	193.167
1368	FLJ36472WAAF	Unknown	2	25	47	117.277
1369	FLJ50448AAAF	VPS45	2	26	1	112.21
1370	FLJ30205WAAF	Unknown	2	26	3	149.416
1371	FLJ09059AAAF	FLT1	2	26	5	83.7978
1372	FLJ39559AAAF	VGLL2	2	26	7	89.2705
1373	FLJ83477AAAF	SIAH2	2	26	9	403.775
1374	FLJ96814AAAF	CNOT2	2	26	11	63.8653
1375	FLJ81516AAAF	OPN3	2	26	13	122.877
1376	FLJ10548AAAF	MRPS18A	2	26	15	483.88
1377	FLJ37898AAAF	CUL2	2	26	17	77.6129
1378	FLJ20225AAAF	RNF186	2	26	19	239.36
1379	FLJ90462AAAF	SLC39A1	2	26	21	156.708
1380	FLJ41514AAAF	PANX2	2	26	23	154.715
1381	FLJ39387AAAF	Unknown	2	26	25	250.755
1382	FLJ94360AAAF	HOXC10	2	26	27	499.493
1383	FLJ41024AAAF	LOC152217	2	26	29	408.415
1384	FLJ80397AAAF	TADA2A	2	26	31	212.419
1385	FLJ12027AAAF	RASSF9	2	26	33	137.337
1386	FLJ21990WAAF	MRPL50	2	26	35	235.498
1387	FLJ25429AAAF	UBXN10	2	26	37	164.693
1388	FLJ90631AAAF	ABHD14B	2	26	39	155.895
1389	FLJ46360AAAF	LOC100130236	2	26	41	488.524
1390	FLJ94059AAAF	RAD51	2	26	43	217.485
1391	FLJ59588AAAF	C10orf131	2	26	45	89.6576
1392	FLJ26019WAAF	Unknown	2	26	47	228.783
1393	FLJ58045AAAF	YJEFN3	2	27	1	130.835
1394	FLJ51080AAAF	CD3G	2	27	3	127.545
1395	FLJ96491AAAF	MAP2K5	2	27	5	76.3473
1396	FLJ93305AAAF	TNFAIP3	2	27	7	71.966
1397	FLJ82214AAAF	YY1	2	27	9	92.8855
1398	FLJ13030AAAF	MED20	2	27	11	151.824
1399	FLJ94538AAAF	OPRM1	2	27	13	138.587
1400	FLJ35506AAAF	Unknown	2	27	15	217.593
1401	FLJ25464AAAF	PPA1	2	27	17	124.774
1402	FLJ25612AAAF	Unknown	2	27	19	208.223
1403	FLJ23235AAAF	TMEM156	2	27	21	94.4994
1404	FLJ93010AAAF	SERPING1	2	27	23	105.108
1405	FLJ45992AAAF	DUSP13	2	27	25	176.796
1406	FLJ08124AAAF	CITED1	2	27	27	121.317
1407	FLJ31747AAAF	EWSR1	2	27	29	111.51
1408	FLJ13032AAAF	ZNF20	2	27	31	223.956
1409	FLJ13188AAAF	FAM204A	2	27	33	166.14
1410	FLJ31805AAAF	SPSB4	2	27	35	601.335
1411	FLJ23329AAAF	NRSN2	2	27	37	152.28
1412	FLJ45517AAAF	C1orf64	2	27	39	358.704
1413	FLJ26096AAAF	Unknown	2	27	41	216.97
1414	FLJ80285AAAF	SCGB3A1	2	27	43	127.525
1415	FLJ41936AAAF	Unknown	2	27	45	215.983
1416	FLJ54748AAAF	OGDH	2	27	47	114.633
1417	FLJ11576WAAF	Unknown	2	28	1	120.075
1418	FLJ52255AAAF	AGT	2	28	3	127.723
1419	FLJ80136AAAF	ULK2	2	28	5	115.163
1420	FLJ90281AAAF	POLE3	2	28	7	109.211
1421	FLJ84679AAAF	NFKBIB	2	28	9	105.913
1422	FLJ94739AAAF	CREB3L1	2	28	11	81.8975
1423	FLJ81459AAAF	GPR32	2	28	13	229.696
1424	FLJ13988AAAF	UBE2W	2	28	15	124.63
1425	FLJ38535AAAF	PIANP	2	28	17	176.718
1426	FLJ20455AAAF	OCIAD1	2	28	19	256.05
1427	FLJ46125AAAF	ZSWIM2	2	28	21	105.244
1428	FLJ16535AAAF	TMCC2	2	28	23	126.868
1429	FLJ95200AAAF	PPM1K	2	28	25	144.516
1430	FLJ94639AAAF	PITX2	2	28	27	1296.08
1431	FLJ46297AAAF	Unknown	2	28	29	521.531
1432	FLJ46047AAAF	TSC22D3	2	28	31	137.418
1433	FLJ12456AAAF	EIF4E2	2	28	33	537.071
1434	FLJ22402AAAF	NEIL1	2	28	35	261.17
1435	FLJ25430AAAF	DHRS1	2	28	37	341.844
1436	FLJ90409AAAF	UBIAD1	2	28	39	247.148
1437	FLJ26534AAAF	Unknown	2	28	41	279.914
1438	FLJ80227AAAF	CCL13	2	28	43	397.613
1439	FLJ11456AAAF	Unknown	2	28	45	424.384
1440	FLJ52671AAAF	SRRD	2	28	47	306.036
1441	FLJ54978AAAF	SH3BP2	2	29	1	322.988
1442	FLJ52485AAAF	NARS	2	29	3	289.699
1443	FLJ80149AAAF	MAP2K4	2	29	5	155.388
1444	FLJ92038AAAF	CARHSP1	2	29	7	77.4852
1445	FLJ85567AAAF	NR2F2	2	29	9	146.212
1446	FLJ95164AAAF	SEC14L2	2	29	11	94.7355
1447	FLJ80346AAAF	GPER	2	29	13	205.58
1448	FLJ21963AAAF	ACSS3	2	29	15	151.688
1449	FLJ25523AAAF	B3GNT1	2	29	17	149.285
1450	FLJ42780AAAF	Unknown	2	29	19	336.205
1451	FLJ22871AAAF	POLR3H	2	29	21	100.688
1452	FLJ92908AAAF	GNE	2	29	23	122.571
1453	FLJ35816AAAF	Unknown	2	29	25	211.652
1454	FLJ94570AAAF	ZNF771	2	29	27	101.66
1455	FLJ95622AAAF	THOC1	2	29	29	109.695
1456	FLJ35027AAAF	ALX4	2	29	31	447.142
1457	FLJ10815AAAF	SLC38A7	2	29	33	172.596
1458	FLJ31570AAAF	TMEM106A	2	29	35	273.408
1459	FLJ23984AAAF	SLC9B2	2	29	37	149.289
1460	FLJ46593AAAF	Unknown	2	29	39	226.48
1461	FLJ26479AAAF	H2AFV	2	29	41	419.891
1462	FLJ80221AAAF	GAP43	2	29	43	77.849
1463	negative control	negative control	2	29	45	117.85
1464	negative control	negative control	2	29	47	116.274
1465	FLJ22834WAAF	Unknown	2	30	1	119.413
1466	FLJ52924AAAF	DYNC1LI2	2	30	3	148.813
1467	FLJ81806AAAF	CDC25A	2	30	5	79.7881
1468	FLJ94824AAAF	SOX14	2	30	7	78.4412
1469	FLJ80391AAAF	MYBBP1A	2	30	9	99.1284
1470	FLJ95601AAAF	WDR13	2	30	11	174.299
1471	FLJ12571AAAF	TTC26	2	30	13	135.758
1472	FLJ22657AAAF	CYB5A	2	30	15	190.899
1473	FLJ20142AAAF	GDAP2	2	30	17	133.072
1474	FLJ90766AAAF	GJB6	2	30	19	237.154
1475	FLJ45072AAAF	PDZD4	2	30	21	134.438
1476	FLJ92253AAAF	C1QA	2	30	23	291.986
1477	FLJ44502AAAF	ADCK3	2	30	25	181.812
1478	FLJ90396AAAF	ZNF791	2	30	27	458.928
1479	FLJ84852AAAF	HEYL	2	30	29	436.479
1480	FLJ14768AAAF	FIZ1	2	30	31	176.734
1481	FLJ81220AAAF	OR2L13	2	30	33	235.451
1482	FLJ36754AAAF	SREK1IP1	2	30	35	163.741
1483	FLJ39045AAAF	FAM124A	2	30	37	195.954
1484	FLJ91095AAAF	FGFBP3	2	30	39	394.087
1485	FLJ14629AAAF	OSBPL9	2	30	41	115.4
1486	FLJ16793AAAF	CCNI2	2	30	43	743.75
1487	RelA	RelA	2	30	45	-
1488	RelA	RelA	2	30	47	-
1489	negative control	negative control	2	31	1	75.2249
1490	negative control	negative control	2	31	3	60.1962
1491	FLJ23292AAAF	TRIB3	2	31	5	210.402
1492	FLJ34299AAAF	ZNF92	2	31	7	80.4886
1493	FLJ31655AAAF	Unknown	2	31	9	64.4072
1494	FLJ90461AAAF	ZFP82	2	31	11	103.486
1495	FLJ95031AAAF	XCR1	2	31	13	110.147
1496	FLJ20646AAAF	CRB3	2	31	15	156.279
1497	FLJ25284AAAF	HPGD	2	31	17	112.152
1498	FLJ43532AAAF	Unknown	2	31	19	271.16
1499	FLJ22737AAAF	ARFIP2	2	31	21	149.25
1500	FLJ94596AAAF	FAH	2	31	23	140.491
1501	FLJ10641AAAF	Unknown	2	31	25	273.772
1502	FLJ96457AAAF	TAX1BP3	2	31	27	109.288
1503	FLJ92591AAAF	RFX5	2	31	29	164.774
1504	FLJ13071AAAF	MYEF2	2	31	31	137.767
1505	FLJ10846AAAF	TMEM184C	2	31	33	120.686
1506	FLJ31978AAAF	GLT1D1	2	31	35	148.042
1507	FLJ23811AAAF	MYLIP	2	31	37	110.844
1508	FLJ45380AAAF	Unknown	2	31	39	177.237
1509	FLJ14367AAAF	C12orf39	2	31	41	221.495
1510	FLJ80218AAAF	PGF	2	31	43	346.903
1511	RelA	RelA	2	31	45	-
1512	RelA	RelA	2	31	47	-
1513	negative control	negative control	2	32	1	78.0967
1514	negative control	negative control	2	32	3	64.5349
1515	FLJ82577AAAF	PPP1CC	2	32	5	180.101
1516	FLJ92248AAAF	THRSP	2	32	7	104.233
1517	FLJ82489AAAF	KDM4A	2	32	9	114.211
1518	FLJ93998AAAF	ZNF596	2	32	11	136.47
1519	FLJ12525AAAF	LAS1L	2	32	13	120.203
1520	FLJ20007AAAF	FICD	2	32	15	182.965
1521	FLJ13110AAAF	REEP1	2	32	17	234.383
1522	FLJ16464AAAF	GEN1	2	32	19	116.506
1523	FLJ46050AAAF	ARRDC2	2	32	21	345.568
1524	FLJ80244AAAF	CXCL13	2	32	23	319.601
1525	FLJ95165AAAF	LIMK2	2	32	25	281.544
1526	FLJ40213AAAF	Unknown	2	32	27	251.955
1527	FLJ84649AAAF	MAX	2	32	29	167.371
1528	FLJ37001AAAF	Unknown	2	32	31	286.769
1529	FLJ75705AAAF	AGTR1	2	32	33	249.927
1530	FLJ33851AAAF	CDKN2C	2	32	35	101.59
1531	FLJ39294AAAF	KIAA1958	2	32	37	160.087
1532	FLJ91225AAAF	FCGRT	2	32	39	218.425
1533	FLJ10851AAAF	OGDHL	2	32	41	108.874
1534	FLJ38908AAAF	Unknown	2	32	43	499.129
1535	negative control	negative control	2	32	45	40.2559
1536	negative control	negative control	2	32	47	46.7853
1537	negative control	negative control	3	1	1	81.4372
1538	negative control	negative control	3	1	3	69.4307
1539	FLJ96281AAAF	DUSP11	3	1	5	620.314
1540	FLJ95163AAAF	PTRF	3	1	7	220.221
1541	FLJ45605AAAF	NCOA7	3	1	9	196.237
1542	FLJ23611AAAF	ZNF414	3	1	11	574.819
1543	FLJ10420AAAF	NECAP2	3	1	13	318.916
1544	FLJ30579AAAF	Unknown	3	1	15	743.83
1545	FLJ25636AAAF	CNTLN	3	1	17	642.57
1546	FLJ45977AAAF	RBPMS2	3	1	19	757.046
1547	FLJ33901AAAF	HIST3H2BB	3	1	21	1675.12
1548	FLJ80291AAAF	OSGIN1	3	1	23	414.799
1549	FLJ94700AAAF	IRAK3	3	1	25	307.149
1550	FLJ92760AAAF	ZNF263	3	1	27	298.594
1551	FLJ83604AAAF	ERI1	3	1	29	785.073
1552	FLJ22470AAAF	ZBTB43	3	1	31	293.413
1553	FLJ90789AAAF	GPR56	3	1	33	325.011
1554	FLJ32389AAAF	HSPB6	3	1	35	230.456
1555	FLJ38986AAAF	NIPA2	3	1	37	298.312
1556	FLJ91242AAAF	CACFD1	3	1	39	502.324
1557	FLJ20823AAAF	TIMM22	3	1	41	376.382
1558	FLJ80183AAAF	IKBKG	3	1	43	229.114
1559	negative control	negative control	3	1	45	98.0198
1560	negative control	negative control	3	1	47	293.111
1561	negative control	negative control	3	2	1	95.3627
1562	negative control	negative control	3	2	3	136.879
1563	FLJ80191AAAF	STK16	3	2	5	349.192
1564	FLJ33049AAAF	FHL5	3	2	7	305.426
1565	FLJ96590AAAF	UBE2K	3	2	9	226.196
1566	FLJ32835AAAF	LINC00479	3	2	11	714.7
1567	FLJ39614AAAF	ZNF513	3	2	13	357.213
1568	FLJ30600AAAF	C8orf37	3	2	15	201.101
1569	FLJ36180AAAF	TRIML1	3	2	17	268.88
1570	FLJ37421AAAF	EFCAB11	3	2	19	383.335
1571	FLJ25929AAAF	RPL15	3	2	21	1054.64
1572	FLJ90178AAAF	PUS1	3	2	23	421.407
1573	FLJ76051AAAF	MAP2K1	3	2	25	313.124
1574	FLJ27278AAAF	LITAF	3	2	27	897.081
1575	FLJ94042AAAF	KLF4	3	2	29	268.556
1576	FLJ96777AAAF	CLHC1	3	2	31	217.093
1577	FLJ80335AAAF	CCKBR	3	2	33	583.198
1578	FLJ31609AAAF	Unknown	3	2	35	617.411
1579	FLJ38841AAAF	RNF212	3	2	37	1315.89
1580	FLJ11127AAAF	FAM105A	3	2	39	713.407
1581	FLJ45647AAAF	GJB7	3	2	41	227.441
1582	FLJ43733AAAF	UNC45A	3	2	43	186.205
1583	negative control	negative control	3	2	45	100.635
1584	negative control	negative control	3	2	47	294.123
1585	negative control	negative control	3	3	1	130.707
1586	negative control	negative control	3	3	3	176.441
1587	FLJ82856AAAF	CTDP1	3	3	5	215.687
1588	FLJ94968AAAF	NAB2	3	3	7	302.832
1589	FLJ96187AAAF	ZBTB17	3	3	9	296.892
1590	FLJ44098AAAF	SPATA3	3	3	11	420.957
1591	FLJ12800AAAF	CCDC71	3	3	13	286.313
1592	FLJ31208AAAF	SPATA13	3	3	15	280.352
1593	FLJ40316AAAF	C7orf45	3	3	17	324.652
1594	FLJ43170AAAF	Unknown	3	3	19	231.398
1595	FLJ44077AAAF	Unknown	3	3	21	711.073
1596	FLJ80234AAAF	IL1RN	3	3	23	241.999
1597	FLJ93319AAAF	RPS6KB1	3	3	25	333.425
1598	FLJ92946AAAF	RBBP4	3	3	27	243.384
1599	FLJ83918WAAF	CEBPD	3	3	29	288.654
1600	FLJ83176AAAF	CCNL2	3	3	31	661.992
1601	FLJ43233AAAF	IDUA	3	3	33	313.567
1602	FLJ32962AAAF	PPP3R2	3	3	35	215.743
1603	FLJ39024AAAF	CPSF7	3	3	37	462.255
1604	FLJ91082AAAF	TINAGL1	3	3	39	228.973
1605	FLJ21614AAAF	BTNL3	3	3	41	252.318
1606	FLJ92735AAAF	SLC2A1	3	3	43	212.116
1607	negative control	negative control	3	3	45	204.953
1608	negative control	negative control	3	3	47	126.982
1609	negative control	negative control	3	4	1	166.769
1610	negative control	negative control	3	4	3	153.307
1611	FLJ80190AAAF	ZAP70	3	4	5	374.745
1612	FLJ35492AAAF	ZNF483	3	4	7	419.431
1613	FLJ96650AAAF	SNIP1	3	4	9	300.267
1614	FLJ16777AAAF	CDC5L	3	4	11	260.051
1615	FLJ16775AAAF	ZNF331	3	4	13	390.561
1616	FLJ30763AAAF	PNMA2	3	4	15	395.559
1617	FLJ33138AAAF	ATP6V0E2	3	4	17	442.123
1618	FLJ40371AAAF	CFL1	3	4	19	192.89
1619	FLJ25912AAAF	ALDOA	3	4	21	346.001
1620	FLJ90206AAAF	CANT1	3	4	23	451.852
1621	FLJ80078AAAF	LCK	3	4	25	469.214
1622	FLJ14549AAAF	ZSCAN10	3	4	27	228.875
1623	FLJ82325AAAF	DEAF1	3	4	29	248.318
1624	FLJ94654AAAF	ING2	3	4	31	618.958
1625	FLJ80386SAAF	HTR7	3	4	33	441.56
1626	FLJ14117AAAF	RABL5	3	4	35	212.06
1627	FLJ37416AAAF	SLC11A2	3	4	37	232.277
1628	FLJ10830AAAF	CNDP2	3	4	39	187.211
1629	FLJ46544AAAF	COLQ	3	4	41	302.593
1630	FLJ23209AAAF	PDZD7	3	4	43	386.554
1631	negative control	negative control	3	4	45	258.139
1632	negative control	negative control	3	4	47	172.856
1633	FLJ12216WAAF	Unknown	3	5	1	375.813
1634	FLJ90641WAAF	Unknown	3	5	3	198.5
1635	FLJ35951AAAF	PPM1J	3	5	5	455.837
1636	FLJ95434AAAF	LBH	3	5	7	210.858
1637	FLJ12827AAAF	ZNF408	3	5	9	485.15
1638	FLJ31174AAAF	Unknown	3	5	11	980.473
1639	FLJ10542AAAF	CCNB2	3	5	13	1001.87
1640	FLJ31073AAAF	MEDAG	3	5	15	697.492
1641	FLJ39822AAAF	SLC38A11	3	5	17	196.229
1642	FLJ44751AAAF	Unknown	3	5	19	604.927
1643	FLJ45433AAAF	Unknown	3	5	21	1105.3
1644	FLJ80289AAAF	SEMA3C	3	5	23	210.774
1645	FLJ94996AAAF	DUSP9	3	5	25	437.139
1646	FLJ95334AAAF	PIAS1	3	5	27	336.82
1647	FLJ13147AAAF	MED17	3	5	29	292.126
1648	FLJ12369AAAF	Unknown	3	5	31	297.926
1649	FLJ13150AAAF	RPAP2	3	5	33	438.193
1650	FLJ30818AAAF	DLK2	3	5	35	261.485
1651	FLJ25801AAAF	TRIML2	3	5	37	293.209
1652	FLJ45571AAAF	Unknown	3	5	39	712.781
1653	FLJ25590AAAF	C12orf61	3	5	41	235.068
1654	FLJ80246AAAF	IL1A	3	5	43	204.032
1655	FLJ33142AAAF	Unknown	3	5	45	449.609
1656	FLJ34821WAAF	Unknown	3	5	47	341.066
1657	FLJ16592AAAF	Unknown	3	6	1	582.91
1658	FLJ40336WAAF	Unknown	3	6	3	681.992
1659	FLJ40280AAAF	PPP2CA	3	6	5	544.22
1660	FLJ93970AAAF	RORB	3	6	7	341.671
1661	FLJ44068AAAF	WHSC2	3	6	9	778.015
1662	FLJ39582AAAF	THAP7AS1	3	6	11	479.45
1663	FLJ11767AAAF	EFCAB1	3	6	13	174.459
1664	FLJ20977AAAF	GTPBP6	3	6	15	925.846
1665	FLJ25436AAAF	L3HYPDH	3	6	17	287.606
1666	FLJ90167AAAF	TMEM116	3	6	19	272.69
1667	FLJ32018AAAF	UBL3	3	6	21	251.608
1668	FLJ94028AAAF	GCLC	3	6	23	214.752
1669	FLJ09061AAAF	INSR	3	6	25	161.096
1670	FLJ33803AAAF	HES2	3	6	27	238.301
1671	FLJ96899AAAF	ZKSCAN4	3	6	29	314.986
1672	FLJ38164AAAF	GSPT1	3	6	31	203.055
1673	FLJ81523AAAF	FPR3	3	6	33	271.382
1674	FLJ13028AAAF	NAA50	3	6	35	251.411
1675	FLJ37357AAAF	DNAH6	3	6	37	257.436
1676	FLJ21446AAAF	SIGIRR	3	6	39	325.243
1677	FLJ46262AAAF	Unknown	3	6	41	355.245
1678	FLJ34795AAAF	Unknown	3	6	43	505.466
1679	FLJ44318WAAF	Unknown	3	6	45	329.453
1680	FLJ43794AAAF	Unknown	3	6	47	346.479
1681	FLJ31727AAAF	Unknown	3	7	1	541.408
1682	FLJ21152WAAF	Unknown	3	7	3	435.29
1683	FLJ09052AAAF	KDR	3	7	5	210.183
1684	FLJ93521AAAF	PEX14	3	7	7	1780.13
1685	FLJ37835AAAF	Unknown	3	7	9	578.088
1686	FLJ93820AAAF	VAV1	3	7	11	299.732
1687	FLJ90771AAAF	APLNR	3	7	13	308.105
1688	FLJ35695AAAF	C15orf53	3	7	15	462.473
1689	FLJ21080AAAF	SMYD3	3	7	17	326.923
1690	FLJ42789AAAF	Unknown	3	7	19	565.449
1691	FLJ20633AAAF	GSTK1	3	7	21	313.152
1692	FLJ93211AAAF	SLC6A2	3	7	23	255.179
1693	FLJ75103AAAF	PTPDC1	3	7	25	414.658
1694	FLJ08114AAAF	CREB5	3	7	27	512.418
1695	FLJ31551AAAF	ZNF418	3	7	29	276.837
1696	FLJ16105AAAF	TTBK1	3	7	31	375.286
1697	FLJ13204AAAF	MOB3B	3	7	33	375.293
1698	FLJ31550AAAF	CINP	3	7	35	190.065
1699	FLJ23713AAAF	GRPEL2	3	7	37	490.31
1700	FLJ44837AAAF	Unknown	3	7	39	333.453
1701	FLJ26237AAAF	STMN1	3	7	41	167.429
1702	FLJ80304AAAF	VEGFC	3	7	43	229.086
1703	FLJ51413AAAF	PLA2G4A	3	7	45	158.361
1704	FLJ25947WAAF	Unknown	3	7	47	242.892
1705	FLJ50454AAAF	GGT5	3	8	1	302.418
1706	FLJ34855AAAF	Unknown	3	8	3	787.062
1707	FLJ94145AAAF	PTEN	3	8	5	249.577
1708	FLJ92278AAAF	C14orf166	3	8	7	199.147
1709	FLJ21277AAAF	Unknown	3	8	9	791.118
1710	FLJ39512AAAF	ZNF530	3	8	11	412.802
1711	FLJ12150AAAF	GSDMD	3	8	13	223.652
1712	FLJ22277AAAF	REEP4	3	8	15	755.148
1713	FLJ40563AAAF	SLC25A19	3	8	17	643.238
1714	FLJ90647AAAF	DAGLB	3	8	19	311.408
1715	FLJ12179AAAF	NAT10	3	8	21	307.352
1716	FLJ80226AAAF	CCL5	3	8	23	530.835
1717	FLJ92707AAAF	EPHA4	3	8	25	214.584
1718	FLJ20279AAAF	ZDHHC7	3	8	27	414.356
1719	FLJ85141AAAF	ISL1	3	8	29	243.904
1720	FLJ30756AAAF	ZNF83	3	8	31	403.987
1721	FLJ81534AAAF	GPR143	3	8	33	469.756
1722	FLJ30911AAAF	Unknown	3	8	35	600.976
1723	FLJ38720AAAF	ACSM2A	3	8	37	327.197
1724	FLJ22347AAAF	TUT1	3	8	39	355.174
1725	FLJ90456AAAF	NETO2	3	8	41	226.421
1726	FLJ91229AAAF	FIBIN	3	8	43	401.527
1727	FLJ35016WAAF	Unknown	3	8	45	363.216
1728	FLJ54563AAAF	TCF7L2	3	8	47	478.226
1729	FLJ51228AAAF	DDX10	3	9	1	216.341
1730	FLJ82799WAAF	CSTL1	3	9	3	703.987
1731	FLJ80032AAAF	PHKG2	3	9	5	216.566
1732	FLJ92104AAAF	HMGN4	3	9	7	230.906
1733	FLJ85566AAAF	RXRB	3	9	9	226.4
1734	FLJ22361AAAF	CERS5	3	9	11	312.807
1735	FLJ90649AAAF	GPR1	3	9	13	222.457
1736	FLJ21049AAAF	MRPS25	3	9	15	705.533
1737	FLJ25472AAAF	VDAC3	3	9	17	394.469
1738	FLJ43200AAAF	Unknown	3	9	19	1557.13
1739	FLJ21182AAAF	CNN2	3	9	21	207.442
1740	FLJ93018AAAF	SC5DL	3	9	23	339.4
1741	FLJ45281AAAF	PTPN7	3	9	25	717.09
1742	FLJ95090AAAF	TAF6L	3	9	27	154.242
1743	FLJ85579AAAF	ZFP64	3	9	29	787.153
1744	FLJ38504AAAF	MORF4L1	3	9	31	777.298
1745	FLJ13397AAAF	FAM188A	3	9	33	242.667
1746	FLJ31531AAAF	SIAE	3	9	35	331.604
1747	FLJ21702AAAF	WDR55	3	9	37	316.182
1748	FLJ45925AAAF	WTAP	3	9	39	439.929
1749	FLJ26639AAAF	LYZ	3	9	41	494.415
1750	FLJ80254AAAF	FASLG	3	9	43	366.611
1751	FLJ41706WAAF	Unknown	3	9	45	366.52
1752	FLJ59068AAAF	SRGAP3AS3	3	9	47	655.399
1753	FLJ51208AAAF	ZNF767 ; ZNF746	3	10	1	553.618
1754	FLJ12091WAAF	Unknown	3	10	3	321.109
1755	FLJ12228AAAN	Unknown	3	10	5	433.104
1756	FLJ94512AAAF	FOXN1	3	10	7	220.228
1757	FLJ82436WAAF	MSX1	3	10	9	804.945
1758	FLJ26451AAAF	Unknown	3	10	11	653.177
1759	FLJ10290AAAF	RBM22	3	10	13	264.072
1760	FLJ22555AAAF	C2orf47	3	10	15	527.51
1761	FLJ40802AAAF	MARS2	3	10	17	283.993
1762	FLJ90543AAAF	ERP44	3	10	19	262.349
1763	FLJ34983AAAF	ISLR2	3	10	21	169.566
1764	FLJ94300AAAF	F8	3	10	23	952.945
1765	FLJ80141AAAF	MAPK6	3	10	25	252.74
1766	FLJ10192AAAF	TAF1A	3	10	27	1163.02
1767	FLJ94723AAAF	DDIT3	3	10	29	201.881
1768	FLJ25834AAAF	ZSCAN5A	3	10	31	378.716
1769	FLJ81506AAAF	GPR183	3	10	33	502.513
1770	FLJ37924AAAF	Unknown	3	10	35	713.139
1771	FLJ39106AAAF	DYNAP	3	10	37	362.204
1772	FLJ33296AAAF	SLC29A1	3	10	39	331.843
1773	FLJ42176AAAF	Unknown	3	10	41	522.983
1774	FLJ23584AAAF	Unknown	3	10	43	1179.65
1775	FLJ58992AAAF	ANXA8L2 ; ANXA8	3	10	45	486.008
1776	FLJ44476WAAF	Unknown	3	10	47	189.601
1777	FLJ50101AAAF	FUCA2	3	11	1	452.794
1778	FLJ51640AAAF	MPZL3	3	11	3	467.028
1779	FLJ16098AAAF	HIPK1	3	11	5	296.541
1780	FLJ16113AAAF	KRBA2	3	11	7	341.031
1781	FLJ75202AAAF	RARG	3	11	9	266.342
1782	FLJ94953AAAF	JRKL	3	11	11	312.814
1783	FLJ80371AAAF	P2RY14	3	11	13	430.418
1784	FLJ20671AAAF	C14orf119	3	11	15	298.038
1785	FLJ25287AAAF	FA2H	3	11	17	414.412
1786	FLJ44103AAAF	Unknown	3	11	19	486.704
1787	FLJ32423AAAF	C20orf166	3	11	21	512.249
1788	FLJ80245AAAF	NMU	3	11	23	694.427
1789	FLJ37907AAAF	Unknown	3	11	25	528.445
1790	FLJ96398AAAF	PFDN1	3	11	27	248.417
1791	FLJ38626AAAF	Unknown	3	11	29	548.388
1792	FLJ46899AAAF	ATF2	3	11	31	209.818
1793	FLJ13291AAAF	SLC7A6OS	3	11	33	199.112
1794	FLJ31644AAAF	NEIL2	3	11	35	202.423
1795	FLJ22449AAAF	MCOLN1	3	11	37	407.622
1796	FLJ44662AAAF	PPFIA4	3	11	39	312.92
1797	FLJ10449AAAF	UBE2D2	3	11	41	206.739
1798	FLJ80199AAAF	WNT5B	3	11	43	182.135
1799	FLJ50764AAAF	Unknown	3	11	45	187.4
1800	FLJ51388AAAF	SNW1	3	11	47	207.793
1801	FLJ50490AAAF	MFSD8	3	12	1	379.996
1802	FLJ57772AAAF	DAZAP2	3	12	3	1901.51
1803	FLJ81785AAAF	DUSP12	3	12	5	354.767
1804	FLJ94811AAAF	HOXD1	3	12	7	222.822
1805	FLJ35790AAAF	Unknown	3	12	9	479.541
1806	FLJ81716AAAF	ID3	3	12	11	329.995
1807	FLJ12518AAAF	POT1	3	12	13	300.632
1808	FLJ22573AAAF	IGFLR1	3	12	15	417.175
1809	FLJ10418AAAF	HDGFRP3	3	12	17	229.402
1810	FLJ90775AAAF	GGA1	3	12	19	312.639
1811	FLJ26536AAAF	PNRC1	3	12	21	678.652
1812	FLJ80239AAAF	CXCL1	3	12	23	1133.41
1813	FLJ95155AAAF	BTK	3	12	25	427.501
1814	FLJ45824AAAF	LMX1A	3	12	27	631.948
1815	FLJ84847AAAF	FOS	3	12	29	312.034
1816	FLJ92954AAAF	TAF9B	3	12	31	1081.3
1817	FLJ81521AAAF	FZD1	3	12	33	344.982
1818	FLJ36900AAAF	Unknown	3	12	35	621.102
1819	FLJ38831AAAF	BMPER	3	12	37	253.9
1820	FLJ91053AAAF	CLDN2	3	12	39	436.309
1821	FLJ42680AAAF	TMCC1	3	12	41	301.448
1822	FLJ45233AAAF	GRID1	3	12	43	235.124
1823	FLJ83311WAAF	Unknown	3	12	45	260.128
1824	FLJ50885AAAF	ELMO1	3	12	47	1171.89
1825	FLJ52479AAAF	GAS7	3	13	1	332.785
1826	FLJ30121WAAF	Unknown	3	13	3	545.07
1827	FLJ11159AAAF	RIOK2	3	13	5	298.073
1828	FLJ11637AAAF	ZNF556	3	13	7	373.648
1829	FLJ81037AAAF	ZNF622	3	13	9	349.241
1830	FLJ13865AAAF	TH1L	3	13	11	255.292
1831	FLJ16294AAAF	NFXL1	3	13	13	292.949
1832	FLJ14827AAAF	C12orf52	3	13	15	424.521
1833	FLJ32000AAAF	WDR65	3	13	17	251.707
1834	FLJ16207AAAF	MBOAT1	3	13	19	252.276
1835	FLJ46756AAAF	FKBP9	3	13	21	272.767
1836	FLJ90205AAAF	HM13	3	13	23	612.28
1837	FLJ94217AAAF	BMPR1B	3	13	25	530.603
1838	FLJ36991AAAF	ZNF565	3	13	27	485.136
1839	FLJ36611AAAF	Unknown	3	13	29	748.702
1840	FLJ30689AAAF	BCL11A	3	13	31	383.117
1841	FLJ14454AAAF	GPR128	3	13	33	315.739
1842	FLJ32372AAAF	RILPL2	3	13	35	478.634
1843	FLJ34907AAAF	PIEZO2	3	13	37	292
1844	FLJ10672AAAF	FGFR1OP2	3	13	39	383.567
1845	FLJ31587AAAF	C7orf26	3	13	41	334.233
1846	FLJ23120AAAF	Unknown	3	13	43	349.052
1847	FLJ53796AAAF	Unknown	3	13	45	280.577
1848	FLJ30429WAAF	ZDHHC6	3	13	47	473.889
1849	FLJ56251AAAF	CCNL2	3	14	1	319.823
1850	FLJ10617WAAF	Unknown	3	14	3	445.968
1851	FLJ82188AAAF	MTMR4	3	14	5	403.924
1852	FLJ92259AAAF	SUPT4H1	3	14	7	514.457
1853	FLJ95535AAAF	ZEB1	3	14	9	246.498
1854	FLJ84145AAAF	TRIM73	3	14	11	505.705
1855	FLJ12576AAAF	FKRP	3	14	13	440.689
1856	FLJ20049AAAF	RWDD2B	3	14	15	443.739
1857	FLJ10640AAAF	PRMT7	3	14	17	243.433
1858	FLJ90804AAAF	INHBE	3	14	19	877.377
1859	FLJ31920AAAF	Unknown	3	14	21	253.682
1860	FLJ80251AAAF	CXCL2	3	14	23	1384.33
1861	FLJ08094AAAF	LIMK2	3	14	25	437.307
1862	FLJ46541AAAF	SETD5AS1 ; LOC100996546	3	14	27	1301.92
1863	FLJ95435AAAF	GZF1	3	14	29	286.341
1864	FLJ30398AAAF	SRA1	3	14	31	208.833
1865	FLJ81536AAAF	PTGIR	3	14	33	451.606
1866	FLJ33387AAAF	TMEM229B	3	14	35	498.197
1867	FLJ39237AAAF	NAT16	3	14	37	597.321
1868	FLJ91170AAAF	TSPAN3	3	14	39	288.295
1869	FLJ43132AAAF	C1orf226	3	14	41	223.392
1870	FLJ41586AAAF	FAM19A2	3	14	43	541.9
1871	FLJ12100WAAF	Unknown	3	14	45	322.649
1872	FLJ54862AAAF	THSD4	3	14	47	242.266
1873	FLJ31096WAAN	Unknown	3	15	1	553.351
1874	FLJ44563WAAN	Unknown	3	15	3	417.54
1875	FLJ16740AAAF	NIM1	3	15	5	513.915
1876	FLJ13181AAAF	TRIM45	3	15	7	596.695
1877	FLJ81118AAAF	PRRX2	3	15	9	458.572
1878	FLJ30326AAAF	ZNF250	3	15	11	377.275
1879	FLJ32132AAAF	ZNF257	3	15	13	336.335
1880	FLJ90538AAAF	Unknown	3	15	15	473.622
1881	FLJ32180AAAF	WNT2	3	15	17	420.647
1882	FLJ41725AAAF	DCUN1D3	3	15	19	302.523
1883	FLJ16825AAAF	ADAMTSL5	3	15	21	442.671
1884	FLJ23499AAAF	C11orf1	3	15	23	472.87
1885	FLJ95124AAAF	MST4	3	15	25	271.945
1886	FLJ38430AAAF	ARNTL	3	15	27	484.715
1887	FLJ81863AAAF	ZNF193	3	15	29	501.895
1888	FLJ82453WAAF	CERS3	3	15	31	412.795
1889	FLJ16090AAAF	GPR161	3	15	33	329.263
1890	FLJ32380AAAF	TRIM63	3	15	35	263.087
1891	FLJ35276AAAF	BNIPL	3	15	37	304.252
1892	FLJ16708AAAF	STAC2	3	15	39	261.569
1893	FLJ30993AAAF	METTL14	3	15	41	272.254
1894	FLJ33311AAAF	UTS2D	3	15	43	317.447
1895	FLJ40543WAAN	Unknown	3	15	45	436.597
1896	FLJ42325WAAN	Unknown	3	15	47	409.428
1897	FLJ44629WAAN	Unknown	3	16	1	335.745
1898	FLJ11678WAAN	Unknown	3	16	3	410.047
1899	FLJ75622AAAF	PTPRA	3	16	5	214.239
1900	FLJ95237AAAF	KLF7	3	16	7	702.813
1901	FLJ95067AAAF	PRPF6	3	16	9	294.657
1902	FLJ16830AAAF	CHD4	3	16	11	217.037
1903	FLJ12695AAAF	YIPF3	3	16	13	450.6
1904	FLJ20411AAAF	OSGEP	3	16	15	741.377
1905	FLJ10208AAAF	ZNF692	3	16	17	1466.16
1906	FLJ90104AAAF	PERP	3	16	19	462.691
1907	FLJ42271AAAF	Unknown	3	16	21	693.492
1908	FLJ80195AAAF	CD70	3	16	23	395.13
1909	FLJ96302AAAF	EIF2AK3	3	16	25	269.456
1910	FLJ92570AAAF	ELF3	3	16	27	364.833
1911	FLJ95661AAAF	MYBL2	3	16	29	360.594
1912	FLJ93300AAAF	IRF6	3	16	31	250.954
1913	FLJ81527AAAF	GPR116	3	16	33	199.379
1914	FLJ32969AAAF	IMP3	3	16	35	988.887
1915	FLJ40114AAAF	ACRC	3	16	37	331.759
1916	FLJ91237AAAF	CCDC142	3	16	39	454.839
1917	FLJ21195AAAF	GREM2	3	16	41	375.785
1918	FLJ92579AAAF	PGK1	3	16	43	220.411
1919	FLJ25664WAAN	TMCO5B	3	16	45	281.294
1920	FLJ26044WAAN	Unknown	3	16	47	534.006
1921	FLJ51911AAAF	TCEA1	3	17	1	256.866
1922	FLJ81692WAAF	Unknown	3	17	3	441.595
1923	FLJ21371AAAF	NPR1	3	17	5	306.551
1924	FLJ14451AAAF	ZC3H10	3	17	7	434.538
1925	FLJ81089AAAF	PQBP1	3	17	9	263.924
1926	FLJ93435AAAF	GTF2H1	3	17	11	464.139
1927	FLJ38601AAAF	Unknown	3	17	13	1116.28
1928	FLJ20501AAAF	ACOT13	3	17	15	672.242
1929	FLJ32704AAAF	AK8	3	17	17	457.7
1930	FLJ39174AAAF	C1orf112	3	17	19	256.951
1931	FLJ46335AAAF	ARHGAP36	3	17	21	623.126
1932	FLJ21991AAAF	PEX3	3	17	23	507.947
1933	FLJ94087AAAF	EPHA7	3	17	25	270.581
1934	FLJ39240AAAF	ZNF480	3	17	27	482.774
1935	FLJ81719AAAF	TAF9	3	17	29	776.061
1936	FLJ31936AAAF	ZNF425	3	17	31	265.449
1937	FLJ46438AAAF	GPR114	3	17	33	351.055
1938	FLJ10665AAAF	PLEKHG6	3	17	35	304.077
1939	FLJ35355AAAF	NAA30	3	17	37	695.685
1940	FLJ44427AAAF	CNN2	3	17	39	222.97
1941	FLJ26996AAAF	APOOL	3	17	41	1107.61
1942	FLJ11721AAAF	C12orf23	3	17	43	511.174
1943	FLJ55629AAAF	SUPT5H	3	17	45	262.019
1944	FLJ54478AAAF	EBF1	3	17	47	419.727
1945	FLJ58324AAAF	MEIS2	3	18	1	283.55
1946	FLJ50932AAAF	BNC1	3	18	3	189.755
1947	FLJ31411AAAF	DUSP16	3	18	5	304.955
1948	FLJ95399AAAF	PLAGL1	3	18	7	402.441
1949	FLJ31986AAAF	ZNF560	3	18	9	271.53
1950	FLJ33843AAAF	WBSCR22	3	18	11	917.108
1951	FLJ10559AAAF	PRMT6	3	18	13	342.17
1952	FLJ31139AAAF	C3orf33	3	18	15	913.783
1953	FLJ25620AAAF	YIPF4	3	18	17	364.369
1954	FLJ25954AAAF	TTC40	3	18	19	528.206
1955	FLJ45363AAAF	Unknown	3	18	21	795.033
1956	FLJ80258AAAF	CCL11	3	18	23	3011.5
1957	FLJ80417AAAF	RET	3	18	25	279.473
1958	FLJ92804AAAF	HOXA10	3	18	27	3121.94
1959	FLJ75815AAAF	TGIF2LY	3	18	29	624.764
1960	FLJ12705AAAF	TADA2A	3	18	31	378.245
1961	FLJ94341AAAF	HTR2B	3	18	33	365.121
1962	FLJ35039AAAF	GATS	3	18	35	929.558
1963	FLJ40089AAAF	CCDC38	3	18	37	415.045
1964	FLJ91151AAAF	LYPD3	3	18	39	324.026
1965	FLJ22982AAAF	CHST4	3	18	41	308.934
1966	FLJ93020AAAF	ICAM1	3	18	43	381.493
1967	FLJ54095AAAF	CDCA7L	3	18	45	335.984
1968	FLJ50122AAAF	CD33	3	18	47	701.252
1969	FLJ56854AAAF	Unknown	3	19	1	444.246
1970	FLJ42013AAAF	Unknown	3	19	3	752.02
1971	FLJ90290AAAF	STRADA	3	19	5	260.81
1972	FLJ31812AAAF	ZDHHC15	3	19	7	256.135
1973	FLJ80987AAAF	CBX2	3	19	9	528.86
1974	FLJ96754AAAF	RORC	3	19	11	365.241
1975	FLJ82881AAAF	ZNF510	3	19	13	290.032
1976	FLJ10123AAAF	ASB3	3	19	15	345.171
1977	FLJ32734AAAF	CCDC42	3	19	17	423.023
1978	FLJ38313AAAF	ABTB2	3	19	19	246.976
1979	FLJ26132AAAF	Unknown	3	19	21	409.604
1980	FLJ42826AAAF	PEX10	3	19	23	2683.95
1981	FLJ80131AAAF	ACVR1	3	19	25	284.042
1982	FLJ25137AAAF	LETMD1	3	19	27	2550.35
1983	FLJ81788AAAF	PCBD1	3	19	29	423.396
1984	FLJ95883AAAF	POU3F4	3	19	31	391.25
1985	FLJ92698AAAF	CHRM1	3	19	33	271.502
1986	FLJ10748AAAF	KLHDC8A	3	19	35	624.237
1987	FLJ35729AAAF	THAP8	3	19	37	1767.06
1988	FLJ42925AAAF	LANCL3	3	19	39	279.15
1989	FLJ90818AAAF	MPDU1	3	19	41	393.267
1990	FLJ08205AAAF	IFNG	3	19	43	452.667
1991	FLJ41990WAAF	Unknown	3	19	45	446.2
1992	FLJ43463WAAF	Unknown	3	19	47	381.233
1993	FLJ34184WAAF	Unknown	3	20	1	673.479
1994	FLJ41507WAAF	Unknown	3	20	3	520.734
1995	FLJ93076AAAF	PPP5C	3	20	5	260.058
1996	FLJ39598AAAF	Unknown	3	20	7	3176.52
1997	FLJ31881AAAF	L3MBTL2	3	20	9	290.13
[truncated: 18,740 more rows]
