# Supplementary material for: CF-PPiD technology based on cell-free protein array and proximity biotinylation enzyme for in vitro direct interactome analysis
Source: Sci Rep. 2022 Jun 22;12:10592. doi: 10.1038/s41598-022-14872-w (PMC9217950; doi:10.1038/s41598-022-14872-w)
Supplement: Supplementary file 5 — Supplementary Table 3. [file 41598_2022_14872_MOESM5_ESM.xlsx]

## Sheet: Supplementary Table 3
Supplementary Table 3. Clones in Groups A, B, and C.
Clone name	Comment	Ref (PMID)	Groups
ZBTB9			A
REL	Known IκBα interactor	1340770	A
NUFIP2			A
API5			A
ZNF280A			A
FBXO28			A
GDF5OS			A
FYTTD1			A
C7orf61			A
ZNF557			A
TNNI1			A
ZNF789			A
KCTD18			A
RelA	Known IκBα interactor	1340770	A
FAM120AOS			B
ZNF664			B
PRDX3			B
SUSD3			B
HDAC9			B
KIAA1683			B
RPS11			B
SPDL1	Known IκBα interactor	26186194	B
ZNF702P			B
C19orf47			B
WNT6			B
LOC100996701			B
BTRC	Known IκBα interactor	25900982	C
RPS17			C
RPL21			C
SNX22			C
MRPS18B			C
PRR24			C
RPL23	Known IκBα interactor	32912968	C
RSL24D1			C
LINC00602			C
TSGA10IP			C
EBAG9			C
MLPH			C
TMEM14A			C
RPS9			C
MEF2B			C
C16orf59			C
PPL			C
ZNF833P			C
LOC100996713			C
B9D1			C
TNNI2			C
ATP13A1			C
HOXA10			C
HIST1H2BG			C
DLX6			C
ZNF574			C
CCL11			C
RPL38			C
C11orf87			C
C21orf67			C
PITX2			C
CSNK1E			C
SPATA17			C
ZNHIT1			C
PROX2			C
CCDC121			C
FGFRL1			C
MRPL20			C
MRPL30			C
RPS5			C
PEX10			C
NTHL1			C
PFKFB4			C
HHLA3			C
ISCA1			C
FAM211B			C
MPLKIP			C
UBXN1			C
RAB36			C
RNF217			C
LETMD1			C
HCLS1			C
THAP6			C
C8orf46			C
PITX2			C
MBD3L2			C
RPL27A			C
RPS16			C
PHF21B			C
POLD3			C
SEC61B			C
HIST1H2AC			C
TMEM105			C
NDUFB10			C
WNT10A			C
DNAJC19			C
C19orf60			C
H2AFV			C
FAM83F			C
WNT10B			C
COX6A2			C
LOC100132272			C
ZNF645			C
ZC2HC1C			C
HNRNPA1	Known IκBα interactor	11313474	C
GOLGA8G			C
HIGD2A			C
NBPF6			C
PDGFA			C
LINC00173			C
FLJ36116			C
C16orf11			C
HGS			C
HS3ST2			C
LINC00305			C
LIME1			C
SGOL1			C
LOC100996602			C
WRAP53			C
LIN37			C
PINLYP			C
EIF4E1B			C
LARP4			C
RAB26			C
ZNF841			C
LOC101060615			C
VAX1			C
PTRH1			C
LOC100996325			C
TPGS1			C
RASA4			C
TPD52L3			C
TIMM23			C
CISD2			C
FSIP2			C
FANCD2OS			C
The 132 proteins were categorized into three groups according to signal intensities of measurement from AirID-IκΒα by CF-PPiD using a 20K human protein beads array. The BioGRID database (https://thebiogrid.org/) was searched for reported interactions between 132 proteins found as potential IκBα-binding partners and IκBα. Comment and Ref (PMID) show the results of the search .
